# Supplementary material for: Understanding bladder cancer risk: Mendelian randomization analysis of immune cell and inflammatory factor influence
Source: Front Immunol. 2024 Oct 10;15:1460275. doi: 10.3389/fimmu.2024.1460275 (PMC11499096; doi:10.3389/fimmu.2024.1460275)
Supplement: Supplementary file 2 [file Table1.xlsx]

## Sheet: Table of contents
Understanding Bladder Cancer Risk: Mendelian Randomization Analysis of Immune Cell and Inflammatory Factor Influence
Table of contents
TableS1:		Summarized result for IVs of immune cell phenotypes
TableS2:		Summarized result for IVs of circulating inflammatory factors
TableS3:		MR results of immune cell phenotypes
TableS4:		MR results of circulating inflammatory factors
TableS5:		Cochran' s Q test of immune cell phenotypes
TableS6:		Cochran' s Q test of circulating inflammatory factors
TableS7:		Horizontal Pleiotropy of immune cell phenotypes
TableS8:		Horizontal Pleiotropy of circulating inflammatory factors
TableS9:		Reverse MR results of immune cell phenotypes
TableS10:		Reverse MR results of circulating inflammatory factors

## Sheet: Table S1
Summarized result for IVs of immune cell phenotypes
SNP	effect_allele.exposure	other_allele.exposure	effect_allele.outcome	other_allele.outcome	beta.exposure	beta.outcome	eaf.exposure	eaf.outcome	remove	palindromic	ambiguous	id.outcome	chr.outcome	pos.outcome	pval.outcome	se.outcome	samplesize.outcome	outcome	mr_keep.outcome	pval_origin.outcome	data_source.outcome	pval.exposure	se.exposure	samplesize.exposure	chr.exposure	pos.exposure	id.exposure	exposure	mr_keep.exposure	pval_origin.exposure	data_source.exposure	action	mr_keep	units.outcome	units.exposure	rsq.exposure	effective_n.exposure	rsq.outcome	effective_n.outcome	steiger_dir	steiger_pval	R2	F	FMean	F_pow_beta_se
rs11103734	T	C	T	C	0.2314	-0.216824	0.0511	0.0671394	FALSE	FALSE	FALSE	gen_samplesize_fix_head	9	135190355	0.00149001	0.068256	289190	outcome	TRUE	reported	textfile	7.69201e-06	0.05166	3652	9	138082201	ebi-a-GCST90001598	|| id:ebi-a-GCST90001598	TRUE	reported	igd	2	TRUE			0.00546694	3652	3.48929e-05	289190	TRUE	4.2764e-05	0.00519276	19.0525	49.1047	20.064
rs11124150	G	A	G	A	-0.1256	0.0336216	0.5968	0.613436	FALSE	FALSE	FALSE	gen_samplesize_fix_head	2	98288549	0.311638	0.0332298	289190	outcome	TRUE	reported	textfile	1.91898e-07	0.02408	3652	2	98905012	ebi-a-GCST90001598	|| id:ebi-a-GCST90001598	TRUE	reported	igd	2	TRUE			0.00739858	3652	3.53997e-06	289190	TRUE	4.12112e-07	0.00759204	27.9229	49.1047	27.2061
rs111273508	A	G	A	G	0.5059	-0.158344	0.0116	0.042846	FALSE	FALSE	FALSE	gen_samplesize_fix_head	6	25330511	0.0541801	0.0822398	289190	outcome	TRUE	reported	textfile	3.18603e-06	0.1084	3652	6	25330739	ebi-a-GCST90001598	|| id:ebi-a-GCST90001598	TRUE	reported	igd	2	TRUE			0.0059319	3652	1.2819e-05	289190	TRUE	9.97831e-06	0.00586881	21.5476	49.1047	21.7806
rs111891110	C	T	C	T	0.2797	-0.126861	0.0389	0.0149654	FALSE	FALSE	FALSE	gen_samplesize_fix_head	2	75431989	0.342047	0.13352	289190	outcome	TRUE	reported	textfile	5.38902e-06	0.0614	3652	2	75659115	ebi-a-GCST90001598	|| id:ebi-a-GCST90001598	TRUE	reported	igd	2	TRUE			0.00565319	3652	3.12163e-06	289190	TRUE	1.0057e-05	0.00584969	21.477	49.1047	20.7514
rs115364254	G	T	G	T	0.1552	0.0314783	0.1475	0.161209	FALSE	FALSE	FALSE	gen_samplesize_fix_head	1	222503795	0.47227	0.0437934	289190	outcome	TRUE	reported	textfile	3.56903e-06	0.03343	3652	1	222677137	ebi-a-GCST90001598	|| id:ebi-a-GCST90001598	TRUE	reported	igd	2	TRUE			0.00587031	3652	1.78659e-06	289190	TRUE	5.95097e-06	0.00605759	22.245	49.1047	21.5531
rs11610256	T	C	T	C	-0.1391	0.0279135	0.27	0.231731	FALSE	FALSE	FALSE	gen_samplesize_fix_head	12	111296317	0.463405	0.0380681	289190	outcome	TRUE	reported	textfile	1.024e-06	0.02841	3652	12	111734121	ebi-a-GCST90001598	|| id:ebi-a-GCST90001598	TRUE	reported	igd	2	TRUE			0.00652493	3652	1.8592e-06	289190	TRUE	1.77281e-06	0.0076273	28.0536	49.1047	23.9724
rs12904219	G	A	G	A	-0.1076	0.071873	0.4302	0.301141	FALSE	FALSE	FALSE	gen_samplesize_fix_head	15	97424269	0.0396132	0.0349277	289190	outcome	TRUE	reported	textfile	4.33601e-06	0.02338	3652	15	97967499	ebi-a-GCST90001598	|| id:ebi-a-GCST90001598	TRUE	reported	igd	2	TRUE			0.00576939	3652	1.46422e-05	289190	TRUE	1.43316e-05	0.00567607	20.8359	49.1047	21.1805
rs13108209	A	G	A	G	-0.1167	-0.0111625	0.7133	0.671877	FALSE	FALSE	FALSE	gen_samplesize_fix_head	4	4352880	0.744648	0.0342719	289190	outcome	TRUE	reported	textfile	5.57905e-06	0.02566	3652	4	4354607	ebi-a-GCST90001598	|| id:ebi-a-GCST90001598	TRUE	reported	igd	2	TRUE			0.00563484	3652	3.66831e-07	289190	TRUE	7.52483e-06	0.00557021	20.4452	49.1047	20.6837
rs139249541	G	A	G	A	0.3666	0.00743195	0.0316	0.0155253	FALSE	FALSE	FALSE	gen_samplesize_fix_head	6	101846886	0.955458	0.133062	289190	outcome	TRUE	reported	textfile	8.75508e-08	0.06837	3652	6	102294761	ebi-a-GCST90001598	|| id:ebi-a-GCST90001598	TRUE	reported	igd	2	TRUE			0.00781544	3652	1.07874e-08	289190	TRUE	1.06919e-07	0.0082254	30.2717	49.1047	28.7511
rs4298345	A	G	A	G	0.3598	0.0102172	0.0285	0.0706927	FALSE	FALSE	FALSE	gen_samplesize_fix_head	6	31273041	0.869378	0.0621297	289190	outcome	TRUE	reported	textfile	8.52393e-07	0.07296	3652	6	31240818	ebi-a-GCST90001598	|| id:ebi-a-GCST90001598	TRUE	reported	igd	2	TRUE			0.00661875	3652	9.35158e-08	289190	TRUE	1.08152e-06	0.00716869	26.3547	49.1047	24.3194
rs4711821	A	G	A	G	0.1287	-0.0039244	0.7129	0.475129	FALSE	FALSE	FALSE	gen_samplesize_fix_head	6	45588554	0.903293	0.0322988	289190	outcome	TRUE	reported	textfile	7.47894e-07	0.02597	3652	6	45556291	ebi-a-GCST90001598	|| id:ebi-a-GCST90001598	TRUE	reported	igd	2	TRUE			0.00668356	3652	5.10497e-08	289190	TRUE	9.34265e-07	0.0067803	24.917	49.1047	24.5591
rs577044375	C	T	C	T	-0.4534	0.117604	0.0149	0.046649	FALSE	FALSE	FALSE	gen_samplesize_fix_head	9	135279058	0.132666	0.0782117	289190	outcome	TRUE	reported	textfile	2.18002e-06	0.09558	3652	9	138170904	ebi-a-GCST90001598	|| id:ebi-a-GCST90001598	TRUE	reported	igd	2	TRUE			0.00612727	3652	7.81839e-06	289190	TRUE	5.60688e-06	0.00603475	22.1606	49.1047	22.5024
rs61974190	A	G	A	G	0.1278	-0.0183345	0.2155	0.261447	FALSE	FALSE	FALSE	gen_samplesize_fix_head	14	22783154	0.621863	0.0371736	289190	outcome	TRUE	reported	textfile	5.65002e-06	0.0281	3652	14	23252363	ebi-a-GCST90001598	|| id:ebi-a-GCST90001598	TRUE	reported	igd	2	TRUE			0.0056351	3652	8.41179e-07	289190	TRUE	8.20804e-06	0.00552245	20.2689	49.1047	20.6847
rs639937	A	G	A	G	-0.1192	-0.0293342	0.296	0.143857	FALSE	FALSE	FALSE	gen_samplesize_fix_head	10	95221911	0.522766	0.0459	289190	outcome	TRUE	reported	textfile	5.63197e-06	0.02622	3652	10	96981668	ebi-a-GCST90001598	|| id:ebi-a-GCST90001598	TRUE	reported	igd	2	TRUE			0.00563044	3652	1.41235e-06	289190	TRUE	8.93243e-06	0.00592171	21.743	49.1047	20.6675
rs6708291	T	C	T	C	0.1152	0.0154239	0.2908	0.219207	FALSE	FALSE	FALSE	gen_samplesize_fix_head	2	219677102	0.688766	0.0385086	289190	outcome	TRUE	reported	textfile	8.14798e-06	0.02578	3652	2	220541824	ebi-a-GCST90001598	|| id:ebi-a-GCST90001598	TRUE	reported	igd	2	TRUE			0.00544098	3652	5.54744e-07	289190	TRUE	1.12678e-05	0.00547392	20.0898	49.1047	19.9682
rs6755452	G	T	G	T	0.2134	-0.0223016	0.1925	0.185876	FALSE	FALSE	FALSE	gen_samplesize_fix_head	2	86807953	0.585905	0.0409369	289190	outcome	TRUE	reported	textfile	7.04206e-13	0.02962	3652	2	87035076	ebi-a-GCST90001598	|| id:ebi-a-GCST90001598	TRUE	reported	igd	2	TRUE			0.0140215	3652	1.02627e-06	289190	TRUE	1.43211e-12	0.0141577	52.4176	49.1047	51.9061
rs6860349	A	G	A	G	-0.1032	-0.0012158	0.5086	0.359968	FALSE	FALSE	FALSE	gen_samplesize_fix_head	5	2133298	0.972109	0.0347732	289190	outcome	TRUE	reported	textfile	8.62402e-06	0.02316	3652	5	2133412	ebi-a-GCST90001598	|| id:ebi-a-GCST90001598	TRUE	reported	igd	2	TRUE			0.00541045	3652	4.22722e-09	289190	TRUE	9.88861e-06	0.00532354	19.5349	49.1047	19.8556
rs7869045	A	G	A	G	-0.2658	0.0602364	0.0455	0.0290969	FALSE	FALSE	FALSE	gen_samplesize_fix_head	9	121822216	0.531354	0.0962336	289190	outcome	TRUE	reported	textfile	1.57199e-06	0.05526	3652	9	124584495	ebi-a-GCST90001598	|| id:ebi-a-GCST90001598	TRUE	reported	igd	2	TRUE			0.0062987	3652	1.35483e-06	289190	TRUE	2.54658e-06	0.00613659	22.5369	49.1047	23.136
rs79251210	A	G	A	G	0.2997	-0.0965762	0.0379	0.0242347	FALSE	FALSE	FALSE	gen_samplesize_fix_head	6	100020726	0.339501	0.101111	289190	outcome	TRUE	reported	textfile	1.359e-06	0.06194	3652	6	100468602	ebi-a-GCST90001598	|| id:ebi-a-GCST90001598	TRUE	reported	igd	2	TRUE			0.00637326	3652	3.15473e-06	289190	TRUE	2.65426e-06	0.00655033	24.0663	49.1047	23.4116
rs9896155	G	A	G	A	0.1433	0.0141666	0.6737	0.416445	FALSE	FALSE	FALSE	gen_samplesize_fix_head	17	35467678	0.663792	0.0325905	289190	outcome	TRUE	reported	textfile	7.58805e-09	0.02475	3652	17	33794697	ebi-a-GCST90001598	|| id:ebi-a-GCST90001598	TRUE	reported	igd	2	TRUE			0.00910078	3652	6.53384e-07	289190	TRUE	1.22917e-08	0.0090283	33.2535	49.1047	33.5229
rs10152591	C	A	C	A	-0.2253	-0.0259415	0.0645	0.0620742	FALSE	FALSE	FALSE	gen_samplesize_fix_head	15	69755818	0.692261	0.065544	289190	outcome	TRUE	reported	textfile	5.95799e-06	0.04968	3579	15	70048157	ebi-a-GCST90001627	|| id:ebi-a-GCST90001627	TRUE	reported	igd	2	TRUE			0.00571677	3579	5.41681e-07	289190	TRUE	8.25112e-06	0.0061257	22.0467	49.1047	20.5664
rs1084560	G	A	G	A	-0.1331	0.037444	0.5721	0.696328	FALSE	FALSE	FALSE	gen_samplesize_fix_head	16	10731015	0.278912	0.0345818	289190	outcome	TRUE	reported	textfile	1.06001e-07	0.02498	3579	16	10824872	ebi-a-GCST90001627	|| id:ebi-a-GCST90001627	TRUE	reported	igd	2	TRUE			0.00787443	3579	4.05403e-06	289190	TRUE	2.36315e-07	0.00867362	31.297	49.1047	28.3904
rs11153123	G	A	G	A	-0.1305	3.32759e-05	0.228	0.445822	FALSE	FALSE	FALSE	gen_samplesize_fix_head	6	108717130	0.999184	0.0325472	289190	outcome	TRUE	reported	textfile	8.31994e-06	0.02924	3579	6	109038333	ebi-a-GCST90001627	|| id:ebi-a-GCST90001627	TRUE	reported	igd	2	TRUE			0.00553778	3579	3.61453e-12	289190	TRUE	9.38475e-06	0.00599519	21.5741	49.1047	19.9189
rs11197647	T	G	T	G	0.2373	0.0239101	0.0759	0.120025	FALSE	FALSE	FALSE	gen_samplesize_fix_head	10	116382554	0.623825	0.0487527	289190	outcome	TRUE	reported	textfile	2.26699e-07	0.04575	3579	10	118142066	ebi-a-GCST90001627	|| id:ebi-a-GCST90001627	TRUE	reported	igd	2	TRUE			0.00746518	3579	8.31735e-07	289190	TRUE	3.51056e-07	0.00789926	28.4806	49.1047	26.9038
rs112455120	T	C	T	C	0.3535	-0.0627491	0.0302	0.121524	FALSE	FALSE	FALSE	gen_samplesize_fix_head	16	10286928	0.208248	0.0498643	289190	outcome	TRUE	reported	textfile	7.79399e-07	0.07143	3579	16	10380785	ebi-a-GCST90001627	|| id:ebi-a-GCST90001627	TRUE	reported	igd	2	TRUE			0.00680041	3579	5.47587e-06	289190	TRUE	1.813e-06	0.00731978	26.3759	49.1047	24.4916
rs117517764	G	A	G	A	0.1906	-0.0432955	0.0911	0.191658	FALSE	FALSE	FALSE	gen_samplesize_fix_head	19	17374996	0.293785	0.0412395	289190	outcome	TRUE	reported	textfile	6.97606e-06	0.04234	3579	19	17485805	ebi-a-GCST90001627	|| id:ebi-a-GCST90001627	TRUE	reported	igd	2	TRUE			0.00563341	3579	3.81133e-06	289190	TRUE	1.3416e-05	0.00601603	21.6496	49.1047	20.2649
rs12029484	G	A	G	A	-0.2266	0.0651224	0.0768	0.0589465	FALSE	FALSE	FALSE	gen_samplesize_fix_head	1	229975399	0.338492	0.0680379	289190	outcome	TRUE	reported	textfile	9.794e-07	0.0462	3579	1	230111146	ebi-a-GCST90001627	|| id:ebi-a-GCST90001627	TRUE	reported	igd	2	TRUE			0.00668045	3579	3.16794e-06	289190	TRUE	1.90922e-06	0.00728126	26.2361	49.1047	24.0567
rs138213638	C	T	C	T	1.495	-0.16495	0.0014	0.0454907	FALSE	FALSE	FALSE	gen_samplesize_fix_head	18	58318314	0.0336527	0.0776525	289190	outcome	TRUE	reported	textfile	6.68806e-06	0.3314	3579	18	55985546	ebi-a-GCST90001627	|| id:ebi-a-GCST90001627	TRUE	reported	igd	2	TRUE			0.00565711	3579	1.56029e-05	289190	TRUE	2.19672e-05	0.00624931	22.4944	49.1047	20.3506
rs138678763	C	T	C	T	-0.8815	-0.166926	0.005	0.00504372	FALSE	FALSE	FALSE	gen_samplesize_fix_head	8	11960218	0.450435	0.221184	289190	outcome	TRUE	reported	textfile	2.64698e-07	0.1709	3579	8	11817727	ebi-a-GCST90001627	|| id:ebi-a-GCST90001627	TRUE	reported	igd	2	TRUE			0.00738284	3579	1.96952e-06	289190	TRUE	4.75532e-07	0.00773157	27.8713	49.1047	26.6048
rs17286630	G	A	G	A	-0.3262	0.205555	0.0337	0.0205351	FALSE	FALSE	FALSE	gen_samplesize_fix_head	5	58830132	0.0599556	0.109273	289190	outcome	TRUE	reported	textfile	1.52598e-06	0.06773	3579	5	58125959	ebi-a-GCST90001627	|| id:ebi-a-GCST90001627	TRUE	reported	igd	2	TRUE			0.00644287	3579	1.22361e-05	289190	TRUE	4.80903e-06	0.0069301	24.962	49.1047	23.1956
rs2181036	C	T	C	T	-0.1446	0.00667342	0.4167	0.483792	FALSE	FALSE	FALSE	gen_samplesize_fix_head	9	114886856	0.834616	0.0319631	289190	outcome	TRUE	reported	textfile	3.16599e-08	0.02608	3579	9	117649136	ebi-a-GCST90001627	|| id:ebi-a-GCST90001627	TRUE	reported	igd	2	TRUE			0.00852091	3579	1.50737e-07	289190	TRUE	4.28206e-08	0.0101644	36.7314	49.1047	30.7412
rs2516465	T	G	T	G	0.1607	0.0229797	0.277	0.297496	FALSE	FALSE	FALSE	gen_samplesize_fix_head	6	31447129	0.510278	0.0349021	289190	outcome	TRUE	reported	textfile	3.43297e-07	0.03146	3579	6	31414906	ebi-a-GCST90001627	|| id:ebi-a-GCST90001627	TRUE	reported	igd	2	TRUE			0.00724167	3579	1.49901e-06	289190	TRUE	5.81827e-07	0.0103438	37.3865	49.1047	26.0924
rs2808067	C	T	C	T	0.1243	-0.0162383	0.6642	0.534799	FALSE	FALSE	FALSE	gen_samplesize_fix_head	10	31757004	0.614122	0.0322062	289190	outcome	TRUE	reported	textfile	2.01099e-06	0.0261	3579	10	32045932	ebi-a-GCST90001627	|| id:ebi-a-GCST90001627	TRUE	reported	igd	2	TRUE			0.00630082	3579	8.79066e-07	289190	TRUE	2.9842e-06	0.0068921	24.8241	49.1047	22.681
rs3087456	A	G	A	G	-0.4286	0.0302809	0.766	0.734948	FALSE	FALSE	FALSE	gen_samplesize_fix_head	16	10877045	0.405977	0.0364393	289190	outcome	TRUE	reported	textfile	5.57057e-52	0.0278	3579	16	10970902	ebi-a-GCST90001627	|| id:ebi-a-GCST90001627	TRUE	reported	igd	2	TRUE			0.0623096	3579	2.3879e-06	289190	TRUE	2.79191e-51	0.0658535	252.164	49.1047	237.692
rs35669214	C	T	C	T	-0.1242	0.0293767	0.2543	0.237239	FALSE	FALSE	FALSE	gen_samplesize_fix_head	17	73376523	0.440769	0.0381072	289190	outcome	TRUE	reported	textfile	9.05295e-06	0.02793	3579	17	71372662	ebi-a-GCST90001627	|| id:ebi-a-GCST90001627	TRUE	reported	igd	2	TRUE			0.00549779	3579	2.055e-06	289190	TRUE	1.49305e-05	0.00585037	21.0499	49.1047	19.7743
rs506151	T	C	T	C	-0.4162	-0.0209823	0.0201	0.105064	FALSE	FALSE	FALSE	gen_samplesize_fix_head	13	110230405	0.694138	0.0533568	289190	outcome	TRUE	reported	textfile	2.256e-06	0.08787	3579	13	110882752	ebi-a-GCST90001627	|| id:ebi-a-GCST90001627	TRUE	reported	igd	2	TRUE			0.00623288	3579	5.34744e-07	289190	TRUE	3.18521e-06	0.00682357	24.5756	49.1047	22.4348
rs567794	A	G	A	G	-0.1197	0.0902477	0.5085	0.497963	FALSE	FALSE	FALSE	gen_samplesize_fix_head	11	107794174	0.00450723	0.0317741	289190	outcome	TRUE	reported	textfile	1.17801e-06	0.02459	3579	11	107664900	ebi-a-GCST90001627	|| id:ebi-a-GCST90001627	TRUE	reported	igd	2	TRUE			0.00658089	3579	2.78955e-05	289190	TRUE	6.2396e-06	0.00716197	25.8032	49.1047	23.6958
rs57068864	A	G	A	G	0.196	0.00607745	0.0852	0.162369	FALSE	FALSE	FALSE	gen_samplesize_fix_head	3	29001981	0.888945	0.0435224	289190	outcome	TRUE	reported	textfile	6.79908e-06	0.0435	3579	3	29043472	ebi-a-GCST90001627	|| id:ebi-a-GCST90001627	TRUE	reported	igd	2	TRUE			0.00564361	3579	6.74275e-08	289190	TRUE	8.27816e-06	0.00598836	21.5494	49.1047	20.3018
rs59231583	T	G	T	G	0.1239	0.0488335	0.733	0.655405	FALSE	FALSE	FALSE	gen_samplesize_fix_head	14	95616637	0.148231	0.0337759	289190	outcome	TRUE	reported	textfile	7.92702e-06	0.02769	3579	14	96082974	ebi-a-GCST90001627	|| id:ebi-a-GCST90001627	TRUE	reported	igd	2	TRUE			0.00556613	3579	7.22834e-06	289190	TRUE	1.8474e-05	0.0060088	21.6234	49.1047	20.0215
rs61500216	C	T	C	T	0.2173	-0.0176004	0.0742	0.128844	FALSE	FALSE	FALSE	gen_samplesize_fix_head	1	168459349	0.721415	0.0493604	289190	outcome	TRUE	reported	textfile	4.05201e-06	0.04709	3579	1	168428587	ebi-a-GCST90001627	|| id:ebi-a-GCST90001627	TRUE	reported	igd	2	TRUE			0.00591787	3579	4.3965e-07	289190	TRUE	5.57993e-06	0.0064874	23.3569	49.1047	21.2942
rs6686155	A	C	A	C	0.2308	0.000672551	0.0739	0.0847983	FALSE	FALSE	FALSE	gen_samplesize_fix_head	1	119864224	0.99066	0.0574519	289190	outcome	TRUE	reported	textfile	1.25e-06	0.04753	3579	1	120406847	ebi-a-GCST90001627	|| id:ebi-a-GCST90001627	TRUE	reported	igd	2	TRUE			0.00654883	3579	4.73872e-10	289190	TRUE	1.44367e-06	0.00729128	26.2725	49.1047	23.5796
rs72779785	G	A	G	A	-0.2122	0.0225321	0.1636	0.0672763	FALSE	FALSE	FALSE	gen_samplesize_fix_head	16	10475182	0.727952	0.0647753	289190	outcome	TRUE	reported	textfile	1.358e-10	0.03296	3579	16	10569039	ebi-a-GCST90001627	|| id:ebi-a-GCST90001627	TRUE	reported	igd	2	TRUE			0.011455	3579	4.18412e-07	289190	TRUE	2.19503e-10	0.012323	44.6295	49.1047	41.4492
rs73365443	A	G	A	G	0.1456	0.0307906	0.2195	0.258611	FALSE	FALSE	FALSE	gen_samplesize_fix_head	12	84625781	0.403435	0.0368529	289190	outcome	TRUE	reported	textfile	1.054e-06	0.02977	3579	12	85019560	ebi-a-GCST90001627	|| id:ebi-a-GCST90001627	TRUE	reported	igd	2	TRUE			0.00664281	3579	2.41386e-06	289190	TRUE	1.91258e-06	0.00726374	26.1725	49.1047	23.9202
rs74743779	T	C	T	C	-0.2114	0.0570669	0.0735	0.0831452	FALSE	FALSE	FALSE	gen_samplesize_fix_head	8	102337207	0.327712	0.058307	289190	outcome	TRUE	reported	textfile	7.26507e-06	0.04705	3579	8	103349435	ebi-a-GCST90001627	|| id:ebi-a-GCST90001627	TRUE	reported	igd	2	TRUE			0.00561213	3579	3.31242e-06	289190	TRUE	1.34542e-05	0.00608657	21.905	49.1047	20.1879
rs75495211	T	G	T	G	-0.2997	-0.0346083	0.0362	0.0223416	FALSE	FALSE	FALSE	gen_samplesize_fix_head	7	115147571	0.750402	0.108793	289190	outcome	TRUE	reported	textfile	6.88002e-06	0.06655	3579	7	114787625	ebi-a-GCST90001627	|| id:ebi-a-GCST90001627	TRUE	reported	igd	2	TRUE			0.00563771	3579	3.49928e-07	289190	TRUE	9.17346e-06	0.00626757	22.5605	49.1047	20.2804
rs75799568	T	C	T	C	1.176	-0.0768424	0.0021	0.0552822	FALSE	FALSE	FALSE	gen_samplesize_fix_head	13	49530446	0.270214	0.069694	289190	outcome	TRUE	reported	textfile	4.394e-06	0.2558	3579	13	50104582	ebi-a-GCST90001627	|| id:ebi-a-GCST90001627	TRUE	reported	igd	2	TRUE			0.00587403	3579	4.20367e-06	289190	TRUE	8.90452e-06	0.0057963	20.8542	49.1047	21.1356
rs75913581	A	G	A	G	0.1133	0.0108553	0.4202	0.403691	FALSE	FALSE	FALSE	gen_samplesize_fix_head	14	100186794	0.740561	0.0327844	289190	outcome	TRUE	reported	textfile	4.81604e-06	0.02474	3579	14	100653131	ebi-a-GCST90001627	|| id:ebi-a-GCST90001627	TRUE	reported	igd	2	TRUE			0.00582911	3579	3.79113e-07	289190	TRUE	6.48561e-06	0.00625495	22.5148	49.1047	20.973
rs76443179	A	G	A	G	1.513	-0.0922441	0.0014	0.0412047	FALSE	FALSE	FALSE	gen_samplesize_fix_head	19	38178982	0.268369	0.0833411	289190	outcome	TRUE	reported	textfile	7.057e-06	0.3363	3579	19	38669622	ebi-a-GCST90001627	|| id:ebi-a-GCST90001627	TRUE	reported	igd	2	TRUE			0.00562671	3579	4.2362e-06	289190	TRUE	1.39758e-05	0.0064007	23.0428	49.1047	20.2406
rs76997602	G	A	G	A	-0.4225	0.0738851	0.0176	0.0301507	FALSE	FALSE	FALSE	gen_samplesize_fix_head	7	115811255	0.437526	0.0951666	289190	outcome	TRUE	reported	textfile	3.67003e-06	0.09112	3579	7	115451309	ebi-a-GCST90001627	|| id:ebi-a-GCST90001627	TRUE	reported	igd	2	TRUE			0.00597454	3579	2.08432e-06	289190	TRUE	6.26375e-06	0.00617283	22.2174	49.1047	21.4994
rs771140	G	C	G	C	-0.1377	-0.089859	0.7802	0.94077	FALSE	TRUE	FALSE	gen_samplesize_fix_head	1	34147009	0.186155	0.06797	289190	outcome	TRUE	reported	textfile	3.21603e-06	0.02952	3579	1	34612610	ebi-a-GCST90001627	|| id:ebi-a-GCST90001627	TRUE	reported	igd	2	TRUE			0.0060462	3579	6.04374e-06	289190	TRUE	7.30467e-06	0.00650327	23.4145	49.1047	21.7588
rs78581629	A	G	A	G	-0.1869	-0.109054	0.0965	0.0585299	FALSE	FALSE	FALSE	gen_samplesize_fix_head	19	795371	0.102424	0.0667724	289190	outcome	TRUE	reported	textfile	4.77903e-06	0.0408	3579	19	795371	ebi-a-GCST90001627	|| id:ebi-a-GCST90001627	TRUE	reported	igd	2	TRUE			0.00583229	3579	9.2237e-06	289190	TRUE	1.25826e-05	0.00609122	21.9218	49.1047	20.9845
rs78648104	C	T	C	T	-0.1496	-0.00445445	0.1707	0.165757	FALSE	FALSE	FALSE	gen_samplesize_fix_head	6	50715296	0.919955	0.0443273	289190	outcome	TRUE	reported	textfile	8.81394e-06	0.03361	3579	6	50683009	ebi-a-GCST90001627	|| id:ebi-a-GCST90001627	TRUE	reported	igd	2	TRUE			0.00550818	3579	3.49193e-08	289190	TRUE	1.04334e-05	0.00633634	22.8096	49.1047	19.8119
rs78744340	A	G	A	G	-0.4444	0.0195803	0.0166	0.0225433	FALSE	FALSE	FALSE	gen_samplesize_fix_head	2	24251984	0.85618	0.108035	289190	outcome	TRUE	reported	textfile	4.76497e-06	0.09699	3579	2	24474853	ebi-a-GCST90001627	|| id:ebi-a-GCST90001627	TRUE	reported	igd	2	TRUE			0.0058349	3579	1.13587e-07	289190	TRUE	5.93373e-06	0.00644787	23.2137	49.1047	20.994
rs79684162	T	C	T	C	0.4692	0.0384884	0.0169	0.0547848	FALSE	FALSE	FALSE	gen_samplesize_fix_head	6	142340457	0.583581	0.0702135	289190	outcome	TRUE	reported	textfile	1.49699e-06	0.09735	3579	6	142661594	ebi-a-GCST90001627	|| id:ebi-a-GCST90001627	TRUE	reported	igd	2	TRUE			0.00645229	3579	1.03905e-06	289190	TRUE	2.31506e-06	0.00731527	26.3596	49.1047	23.2297
rs10171238	T	C	T	C	0.1442	-0.0694431	0.7912	0.744711	FALSE	FALSE	FALSE	gen_samplesize_fix_head	2	148811160	0.0608611	0.0370461	289190	outcome	TRUE	reported	textfile	1.859e-06	0.0302	3657	2	149568729	ebi-a-GCST90001753	|| id:ebi-a-GCST90001753	TRUE	reported	igd	2	TRUE			0.0061991	3657	1.21503e-05	289190	TRUE	5.89851e-06	0.00687033	25.2848	49.1047	22.799
rs11751198	A	G	A	G	0.1933	0.133547	0.1839	0.00827585	FALSE	FALSE	FALSE	gen_samplesize_fix_head	6	31785749	0.419525	0.165436	289190	outcome	TRUE	reported	textfile	1.033e-07	0.03626	3657	6	31753526	ebi-a-GCST90001753	|| id:ebi-a-GCST90001753	TRUE	reported	igd	2	TRUE			0.00771537	3657	2.25334e-06	289190	TRUE	1.99457e-07	0.0112155	41.4576	49.1047	28.419
rs117961939	T	C	T	C	-0.3034	-0.12339	0.0347	0.00474699	FALSE	FALSE	FALSE	gen_samplesize_fix_head	8	131463849	0.585638	0.226333	289190	outcome	TRUE	reported	textfile	6.49696e-06	0.06719	3657	8	132476096	ebi-a-GCST90001753	|| id:ebi-a-GCST90001753	TRUE	reported	igd	2	TRUE			0.00554777	3657	1.02774e-06	289190	TRUE	9.79637e-06	0.0061667	22.6791	49.1047	20.3902
rs12660382	T	C	T	C	0.1358	0.0378028	0.3149	0.148409	FALSE	FALSE	FALSE	gen_samplesize_fix_head	6	31475546	0.402622	0.0451675	289190	outcome	TRUE	reported	textfile	2.99799e-06	0.02903	3657	6	31443323	ebi-a-GCST90001753	|| id:ebi-a-GCST90001753	TRUE	reported	igd	2	TRUE			0.00595149	3657	2.42223e-06	289190	TRUE	5.36737e-06	0.00795712	29.3166	49.1047	21.8829
rs13181744	C	T	C	T	-0.1152	-0.0135373	0.4002	0.37256	FALSE	FALSE	FALSE	gen_samplesize_fix_head	5	121259220	0.682939	0.0331428	289190	outcome	TRUE	reported	textfile	6.16694e-06	0.02545	3657	5	120594915	ebi-a-GCST90001753	|| id:ebi-a-GCST90001753	TRUE	reported	igd	2	TRUE			0.00557461	3657	5.76906e-07	289190	TRUE	8.67701e-06	0.00637116	23.4359	49.1047	20.4894
rs13381717	T	A	T	A	-0.2077	0.0129834	0.0774	0.0545311	FALSE	TRUE	FALSE	gen_samplesize_fix_head	18	352095	0.854512	0.0708066	289190	outcome	TRUE	reported	textfile	7.34193e-06	0.04625	3657	18	352095	ebi-a-GCST90001753	|| id:ebi-a-GCST90001753	TRUE	reported	igd	2	TRUE			0.00548747	3657	1.16265e-07	289190	TRUE	9.10017e-06	0.00616109	22.6584	49.1047	20.1674
rs139713744	T	C	T	C	1.747	-0.0338581	0.001	0.014598	FALSE	FALSE	FALSE	gen_samplesize_fix_head	17	32281963	0.795373	0.130555	289190	outcome	TRUE	reported	textfile	8.08593e-06	0.3908	3657	17	30608982	ebi-a-GCST90001753	|| id:ebi-a-GCST90001753	TRUE	reported	igd	2	TRUE			0.00543778	3657	2.32572e-07	289190	TRUE	1.03981e-05	0.00609791	22.4246	49.1047	19.9837
rs1453509	A	C	A	C	-0.1691	-0.00225859	0.1183	0.240358	FALSE	FALSE	FALSE	gen_samplesize_fix_head	16	16920816	0.952285	0.0377452	289190	outcome	TRUE	reported	textfile	9.53498e-06	0.03813	3657	16	17014673	ebi-a-GCST90001753	|| id:ebi-a-GCST90001753	TRUE	reported	igd	2	TRUE			0.00535224	3657	1.23814e-08	289190	TRUE	1.10343e-05	0.00596517	21.9335	49.1047	19.6677
rs17136624	A	G	A	G	-0.1293	0.0480922	0.2546	0.202982	FALSE	FALSE	FALSE	gen_samplesize_fix_head	16	3946281	0.22581	0.0397055	289190	outcome	TRUE	reported	textfile	5.30298e-06	0.02835	3657	16	3996282	ebi-a-GCST90001753	|| id:ebi-a-GCST90001753	TRUE	reported	igd	2	TRUE			0.00565899	3657	5.07301e-06	289190	TRUE	1.12262e-05	0.00634563	23.3414	49.1047	20.8013
rs1838178	G	A	G	A	0.1146	0.00605273	0.4009	0.327982	FALSE	FALSE	FALSE	gen_samplesize_fix_head	8	91846748	0.859174	0.0341141	289190	outcome	TRUE	reported	textfile	7.40202e-06	0.02554	3657	8	92858976	ebi-a-GCST90001753	|| id:ebi-a-GCST90001753	TRUE	reported	igd	2	TRUE			0.00547841	3657	1.08857e-07	289190	TRUE	9.22928e-06	0.00630862	23.2044	49.1047	20.1339
rs30006	C	T	C	T	-0.196	0.0133277	0.2335	0.306759	FALSE	FALSE	FALSE	gen_samplesize_fix_head	19	49344659	0.702766	0.0349269	289190	outcome	TRUE	reported	textfile	3.02691e-11	0.02941	3657	19	49847916	ebi-a-GCST90001753	|| id:ebi-a-GCST90001753	TRUE	reported	igd	2	TRUE			0.0120057	3657	5.03512e-07	289190	TRUE	5.17466e-11	0.0137512	50.9615	49.1047	44.4142
rs35485457	T	G	T	G	-0.1404	0.0156303	0.1962	0.262763	FALSE	FALSE	FALSE	gen_samplesize_fix_head	8	77766852	0.668229	0.0364698	289190	outcome	TRUE	reported	textfile	9.94008e-06	0.03173	3657	8	78679087	ebi-a-GCST90001753	|| id:ebi-a-GCST90001753	TRUE	reported	igd	2	TRUE			0.00532827	3657	6.35166e-07	289190	TRUE	1.39434e-05	0.00621743	22.8669	49.1047	19.5792
rs35567463	A	C	A	C	0.1709	0.0265749	0.3506	0.214596	FALSE	FALSE	FALSE	gen_samplesize_fix_head	6	32666193	0.498789	0.039289	289190	outcome	TRUE	reported	textfile	3.02399e-09	0.02875	3657	6	32633970	ebi-a-GCST90001753	|| id:ebi-a-GCST90001753	TRUE	reported	igd	2	TRUE			0.00957508	3657	1.58205e-06	289190	TRUE	5.83896e-09	0.0132996	49.2652	49.1047	35.3353
rs4426778	A	G	A	G	-0.1237	0.0108471	0.4558	0.500187	FALSE	FALSE	FALSE	gen_samplesize_fix_head	4	101859567	0.735023	0.0320491	289190	outcome	TRUE	reported	textfile	9.86597e-07	0.02524	3657	4	102780724	ebi-a-GCST90001753	|| id:ebi-a-GCST90001753	TRUE	reported	igd	2	TRUE			0.00652873	3657	3.96109e-07	289190	TRUE	1.38962e-06	0.00759106	27.9575	49.1047	24.0193
rs61731791	T	C	T	C	0.2019	-0.0884375	0.0972	0.0271078	FALSE	FALSE	FALSE	gen_samplesize_fix_head	19	50437521	0.368494	0.0983408	289190	outcome	TRUE	reported	textfile	2.14902e-06	0.04254	3657	19	50940778	ebi-a-GCST90001753	|| id:ebi-a-GCST90001753	TRUE	reported	igd	2	TRUE			0.00612522	3657	2.79656e-06	289190	TRUE	4.01726e-06	0.00715419	26.337	49.1047	22.5257
rs61884722	C	T	C	T	0.9074	-0.020825	0.0041	0.0174074	FALSE	FALSE	FALSE	gen_samplesize_fix_head	11	18579963	0.860607	0.118593	289190	outcome	TRUE	reported	textfile	2.64698e-06	0.1929	3657	11	18601510	ebi-a-GCST90001753	|| id:ebi-a-GCST90001753	TRUE	reported	igd	2	TRUE			0.00601762	3657	1.06628e-07	289190	TRUE	3.32589e-06	0.00672399	24.7426	49.1047	22.1275
rs62299189	C	A	C	A	-0.2121	0.0629814	0.0804	0.0999628	FALSE	FALSE	FALSE	gen_samplesize_fix_head	4	43190962	0.239325	0.0535248	289190	outcome	TRUE	reported	textfile	3.89897e-06	0.04588	3657	4	43192979	ebi-a-GCST90001753	|| id:ebi-a-GCST90001753	TRUE	reported	igd	2	TRUE			0.0058132	3657	4.78776e-06	289190	TRUE	8.29347e-06	0.00665222	24.4767	49.1047	21.3715
rs6454789	T	C	T	C	0.1147	-0.0111074	0.6224	0.613367	FALSE	FALSE	FALSE	gen_samplesize_fix_head	6	89967457	0.736117	0.0329597	289190	outcome	TRUE	reported	textfile	9.13608e-06	0.02581	3657	6	90677176	ebi-a-GCST90001753	|| id:ebi-a-GCST90001753	TRUE	reported	igd	2	TRUE			0.00537431	3657	3.92715e-07	289190	TRUE	1.21998e-05	0.00618384	22.7426	49.1047	19.7493
rs73196454	A	G	A	G	-1.601	0.317029	0.001	0.0189613	FALSE	FALSE	FALSE	gen_samplesize_fix_head	5	106448014	0.0020059	0.10262	289190	outcome	TRUE	reported	textfile	8.24404e-06	0.3586	3657	5	105783715	ebi-a-GCST90001753	|| id:ebi-a-GCST90001753	TRUE	reported	igd	2	TRUE			0.00542391	3657	3.30019e-05	289190	TRUE	4.3713e-05	0.00512128	18.8146	49.1047	19.9325
rs74435765	T	C	T	C	-0.3934	0.244197	0.0217	0.00759948	FALSE	FALSE	FALSE	gen_samplesize_fix_head	1	185553812	0.181928	0.182941	289190	outcome	TRUE	reported	textfile	4.89103e-06	0.08597	3657	1	185522944	ebi-a-GCST90001753	|| id:ebi-a-GCST90001753	TRUE	reported	igd	2	TRUE			0.00569648	3657	6.16135e-06	289190	TRUE	1.11634e-05	0.00657099	24.1758	49.1047	20.9399
rs77463781	C	G	C	G	0.1693	-0.0562717	0.134	0.0226855	FALSE	TRUE	FALSE	gen_samplesize_fix_head	1	78999088	0.602496	0.108046	289190	outcome	TRUE	reported	textfile	4.79601e-06	0.03696	3657	1	79464773	ebi-a-GCST90001753	|| id:ebi-a-GCST90001753	TRUE	reported	igd	2	TRUE			0.0057079	3657	9.37955e-07	289190	TRUE	7.16197e-06	0.00665222	24.4767	49.1047	20.9822
rs7754613	T	C	T	C	0.1526	0.0268024	0.8203	0.821338	FALSE	FALSE	FALSE	gen_samplesize_fix_head	6	15902657	0.523849	0.042048	289190	outcome	TRUE	reported	textfile	2.52499e-06	0.03238	3657	6	15902888	ebi-a-GCST90001753	|| id:ebi-a-GCST90001753	TRUE	reported	igd	2	TRUE			0.00604	3657	1.405e-06	289190	TRUE	4.09074e-06	0.00686531	25.2662	49.1047	22.2103
rs78287249	T	G	T	G	-0.1865	0.145283	0.0971	0.0571804	FALSE	FALSE	FALSE	gen_samplesize_fix_head	11	60389808	0.0324131	0.0679124	289190	outcome	TRUE	reported	textfile	6.553e-06	0.04132	3657	11	60157281	ebi-a-GCST90001753	|| id:ebi-a-GCST90001753	TRUE	reported	igd	2	TRUE			0.00554288	3657	1.5825e-05	289190	TRUE	2.2196e-05	0.00609883	22.428	49.1047	20.3722
rs78373541	G	A	G	A	0.2667	0.0382321	0.0472	0.0417882	FALSE	FALSE	FALSE	gen_samplesize_fix_head	4	138695578	0.628914	0.0791135	289190	outcome	TRUE	reported	textfile	4.78101e-06	0.05821	3657	4	139616732	ebi-a-GCST90001753	|| id:ebi-a-GCST90001753	TRUE	reported	igd	2	TRUE			0.00571053	3657	8.07559e-07	289190	TRUE	6.98773e-06	0.00639764	23.5339	49.1047	20.9919
rs787045	C	G	C	G	-0.1629	0.00862824	0.1298	0.111004	FALSE	TRUE	FALSE	gen_samplesize_fix_head	10	26542408	0.864921	0.0507204	289190	outcome	TRUE	reported	textfile	8.70202e-06	0.03657	3657	10	26831337	ebi-a-GCST90001753	|| id:ebi-a-GCST90001753	TRUE	reported	igd	2	TRUE			0.0053995	3657	1.00069e-07	289190	TRUE	1.06769e-05	0.00599468	22.0427	49.1047	19.8423
rs849532	G	A	G	A	0.3351	-0.00754796	0.9579	0.951566	FALSE	FALSE	FALSE	gen_samplesize_fix_head	2	205688002	0.918331	0.0736123	289190	outcome	TRUE	reported	textfile	5.69994e-08	0.0616	3657	2	206552726	ebi-a-GCST90001753	|| id:ebi-a-GCST90001753	TRUE	reported	igd	2	TRUE			0.00803152	3657	3.63562e-08	289190	TRUE	7.18714e-08	0.00905693	33.4056	49.1047	29.5929
rs10447212	T	C	T	C	0.1449	-0.0497218	0.2634	0.225632	FALSE	FALSE	FALSE	gen_samplesize_fix_head	5	156329827	0.195398	0.0384019	289190	outcome	TRUE	reported	textfile	5.80805e-06	0.03191	2920	5	155756837	ebi-a-GCST90001896	|| id:ebi-a-GCST90001896	TRUE	reported	igd	2	TRUE			0.00701681	2920	5.79703e-06	289190	TRUE	1.17217e-05	0.00814731	23.9691	49.1047	20.6197
rs11074594	A	G	A	G	-0.1335	0.0514163	0.3973	0.278848	FALSE	FALSE	FALSE	gen_samplesize_fix_head	16	23962050	0.148667	0.0356005	289190	outcome	TRUE	reported	textfile	3.69999e-06	0.02879	2920	16	23973371	ebi-a-GCST90001896	|| id:ebi-a-GCST90001896	TRUE	reported	igd	2	TRUE			0.00731485	2920	7.21284e-06	289190	TRUE	8.08001e-06	0.00853517	25.12	49.1047	21.502
rs112581826	A	G	A	G	-0.2422	0.0239822	0.1281	0.0166013	FALSE	FALSE	FALSE	gen_samplesize_fix_head	2	203785573	0.847287	0.124531	289190	outcome	TRUE	reported	textfile	1.041e-08	0.04219	2920	2	204650296	ebi-a-GCST90001896	|| id:ebi-a-GCST90001896	TRUE	reported	igd	2	TRUE			0.0111678	2920	1.28246e-07	289190	TRUE	1.33877e-08	0.0131037	38.7443	49.1047	32.9556
rs13147958	A	G	A	G	-0.1874	-0.0249705	0.1291	0.106528	FALSE	FALSE	FALSE	gen_samplesize_fix_head	4	186784685	0.632198	0.0521701	289190	outcome	TRUE	reported	textfile	7.15303e-06	0.04167	2920	4	187705839	ebi-a-GCST90001896	|| id:ebi-a-GCST90001896	TRUE	reported	igd	2	TRUE			0.00688346	2920	7.92192e-07	289190	TRUE	9.82546e-06	0.00789703	23.227	49.1047	20.2252
rs17521485	C	A	C	A	0.1951	0.0242158	0.1325	0.193878	FALSE	FALSE	FALSE	gen_samplesize_fix_head	6	90713308	0.556195	0.0411482	289190	outcome	TRUE	reported	textfile	1.588e-06	0.04057	2920	6	91423027	ebi-a-GCST90001896	|| id:ebi-a-GCST90001896	TRUE	reported	igd	2	TRUE			0.00786305	2920	1.19761e-06	289190	TRUE	2.37037e-06	0.00875044	25.7592	49.1047	23.1262
rs28421958	T	C	T	C	0.3413	-0.0957745	0.0351	0.0662754	FALSE	FALSE	FALSE	gen_samplesize_fix_head	19	8032520	0.139467	0.0648098	289190	outcome	TRUE	reported	textfile	5.18501e-06	0.07475	2920	19	8097404	ebi-a-GCST90001896	|| id:ebi-a-GCST90001896	TRUE	reported	igd	2	TRUE			0.00709371	2920	7.55153e-06	289190	TRUE	1.13776e-05	0.00789027	23.2069	49.1047	20.8473
rs3845728	A	T	A	T	2.082	-0.166313	0.0009	0.0139913	FALSE	TRUE	FALSE	gen_samplesize_fix_head	2	168847823	0.21513	0.134168	289190	outcome	TRUE	reported	textfile	2.28402e-06	0.4395	2920	2	169704333	ebi-a-GCST90001896	|| id:ebi-a-GCST90001896	TRUE	reported	igd	2	TRUE			0.00763187	2920	5.31339e-06	289190	TRUE	4.58816e-06	0.00779548	22.9259	49.1047	22.4411
rs4747821	C	T	C	T	-0.2408	0.0983934	0.0803	0.119817	FALSE	FALSE	FALSE	gen_samplesize_fix_head	10	9228868	0.0489103	0.0499617	289190	outcome	TRUE	reported	textfile	1.99402e-06	0.05056	2920	10	9270831	ebi-a-GCST90001896	|| id:ebi-a-GCST90001896	TRUE	reported	igd	2	TRUE			0.00771348	2920	1.34113e-05	289190	TRUE	5.75794e-06	0.00856455	25.2073	49.1047	22.6829
rs72820300	C	T	C	T	0.342	0.0938809	0.0428	0.0458303	FALSE	FALSE	FALSE	gen_samplesize_fix_head	6	9342208	0.234745	0.0790094	289190	outcome	TRUE	reported	textfile	1.273e-06	0.07046	2920	6	9342441	ebi-a-GCST90001896	|| id:ebi-a-GCST90001896	TRUE	reported	igd	2	TRUE			0.0080092	2920	4.88219e-06	289190	TRUE	2.55765e-06	0.0095836	28.2355	49.1047	23.5595
rs72928038	A	G	A	G	0.5885	-0.10255	0.199	0.115571	FALSE	FALSE	FALSE	gen_samplesize_fix_head	6	90267049	0.0391219	0.0497114	289190	outcome	TRUE	reported	textfile	5.13334e-67	0.03315	2920	6	90976768	ebi-a-GCST90001896	|| id:ebi-a-GCST90001896	TRUE	reported	igd	2	TRUE			0.0974763	2920	1.47154e-05	289190	TRUE	6.15446e-66	0.11041	362.163	49.1047	315.156
rs74321916	T	A	T	A	0.3135	0.0332203	0.0455	0.0936317	FALSE	TRUE	FALSE	gen_samplesize_fix_head	3	148407780	0.545654	0.0549745	289190	outcome	TRUE	reported	textfile	5.41302e-06	0.06881	2920	3	148125567	ebi-a-GCST90001896	|| id:ebi-a-GCST90001896	TRUE	reported	igd	2	TRUE			0.00706331	2920	1.26271e-06	289190	TRUE	7.94361e-06	0.00853675	25.1247	49.1047	20.7574
rs75321567	T	C	T	C	0.879	-0.14879	0.0051	0.0365438	FALSE	FALSE	FALSE	gen_samplesize_fix_head	1	231387996	0.0820843	0.0855742	289190	outcome	TRUE	reported	textfile	8.13299e-06	0.1967	2920	1	231523742	ebi-a-GCST90001896	|| id:ebi-a-GCST90001896	TRUE	reported	igd	2	TRUE			0.00679707	2920	1.04539e-05	289190	TRUE	1.983e-05	0.00784075	23.0601	49.1047	19.9696
rs78307830	C	G	C	G	0.4819	-0.0251045	0.0567	0.0159309	FALSE	TRUE	FALSE	gen_samplesize_fix_head	2	203732045	0.845145	0.128532	289190	outcome	TRUE	reported	textfile	5.63638e-15	0.06136	2920	2	204596768	ebi-a-GCST90001896	|| id:ebi-a-GCST90001896	TRUE	reported	igd	2	TRUE			0.0207002	2920	1.31917e-07	289190	TRUE	8.08664e-15	0.0248414	74.3339	49.1047	61.6798
rs788008	T	C	T	C	-0.1482	-0.0178733	0.2865	0.214598	FALSE	FALSE	FALSE	gen_samplesize_fix_head	2	197367915	0.645758	0.0388835	289190	outcome	TRUE	reported	textfile	1.749e-06	0.03094	2920	2	198232639	ebi-a-GCST90001896	|| id:ebi-a-GCST90001896	TRUE	reported	igd	2	TRUE			0.00780134	2920	7.30631e-07	289190	TRUE	2.44137e-06	0.00897935	26.4392	49.1047	22.9433
rs79921170	A	C	A	C	0.3378	-0.0471793	0.0354	0.0775692	FALSE	FALSE	FALSE	gen_samplesize_fix_head	15	68319852	0.444894	0.0617566	289190	outcome	TRUE	reported	textfile	8.83202e-06	0.07589	2920	15	68612190	ebi-a-GCST90001896	|| id:ebi-a-GCST90001896	TRUE	reported	igd	2	TRUE			0.00674413	2920	2.01816e-06	289190	TRUE	1.38137e-05	0.00779291	22.9183	49.1047	19.813
rs112157475	T	C	T	C	-0.2428	0.164187	0.0993	0.0341675	FALSE	FALSE	FALSE	gen_samplesize_fix_head	2	194254252	0.0634615	0.0884657	289190	outcome	TRUE	reported	textfile	8.41899e-07	0.04919	2850	2	195118976	ebi-a-GCST90001966	|| id:ebi-a-GCST90001966	TRUE	reported	igd	2	TRUE			0.00848212	2850	1.19108e-05	289190	TRUE	2.34967e-06	0.0105452	30.3529	49.1047	24.3637
rs113949273	A	G	A	G	0.6333	-0.0453407	0.0107	0.038882	FALSE	FALSE	FALSE	gen_samplesize_fix_head	12	115311272	0.597353	0.0858384	289190	outcome	TRUE	reported	textfile	3.25799e-06	0.1358	2850	12	115749077	ebi-a-GCST90001966	|| id:ebi-a-GCST90001966	TRUE	reported	igd	2	TRUE			0.00757837	2850	9.64789e-07	289190	TRUE	4.60913e-06	0.00849104	24.3896	49.1047	21.748
rs11697729	G	A	G	A	-0.1925	-0.00868537	0.1232	0.109646	FALSE	FALSE	FALSE	gen_samplesize_fix_head	20	47103613	0.865072	0.0511142	289190	outcome	TRUE	reported	textfile	7.18704e-06	0.0428	2850	20	45732252	ebi-a-GCST90001966	|| id:ebi-a-GCST90001966	TRUE	reported	igd	2	TRUE			0.00705278	2850	9.9842e-08	289190	TRUE	8.47409e-06	0.00800576	22.9844	49.1047	20.229
rs12486053	G	C	G	C	-0.3206	0.0150114	0.0454	0.0149066	FALSE	TRUE	FALSE	gen_samplesize_fix_head	3	186464952	0.907787	0.129598	289190	outcome	TRUE	reported	textfile	2.31798e-06	0.06773	2850	3	186182741	ebi-a-GCST90001966	|| id:ebi-a-GCST90001966	TRUE	reported	igd	2	TRUE			0.00780587	2850	4.63944e-08	289190	TRUE	2.70608e-06	0.00890911	25.6012	49.1047	22.406
rs12675298	A	G	A	G	-0.4215	-0.246497	0.0277	0.00748696	FALSE	FALSE	FALSE	gen_samplesize_fix_head	8	6971291	0.171455	0.180248	289190	outcome	TRUE	reported	textfile	1.00399e-06	0.086	2850	8	6828813	ebi-a-GCST90001966	|| id:ebi-a-GCST90001966	TRUE	reported	igd	2	TRUE			0.00836393	2850	6.46695e-06	289190	TRUE	2.19593e-06	0.00956985	27.5183	49.1047	24.0214
rs13411484	T	C	T	C	-0.1406	0.0422557	0.3053	0.321176	FALSE	FALSE	FALSE	gen_samplesize_fix_head	2	146709939	0.217641	0.0342755	289190	outcome	TRUE	reported	textfile	5.64703e-06	0.03091	2850	2	147467507	ebi-a-GCST90001966	|| id:ebi-a-GCST90001966	TRUE	reported	igd	2	TRUE			0.00721255	2850	5.25558e-06	289190	TRUE	1.09011e-05	0.00838542	24.0836	49.1047	20.6906
rs142088303	C	T	C	T	0.4918	0.0938612	0.0158	0.00277026	FALSE	FALSE	FALSE	gen_samplesize_fix_head	13	40355205	0.75331	0.298658	289190	outcome	TRUE	reported	textfile	8.38706e-06	0.1102	2850	13	40929342	ebi-a-GCST90001966	|| id:ebi-a-GCST90001966	TRUE	reported	igd	2	TRUE			0.0069446	2850	3.41542e-07	289190	TRUE	1.06264e-05	0.00752225	21.5857	49.1047	19.9165
rs144666992	C	T	C	T	-0.9631	0.0721727	0.0044	0.0769737	FALSE	FALSE	FALSE	gen_samplesize_fix_head	13	44610719	0.246754	0.0623108	289190	outcome	TRUE	reported	textfile	6.31103e-06	0.2129	2850	13	45184855	ebi-a-GCST90001966	|| id:ebi-a-GCST90001966	TRUE	reported	igd	2	TRUE			0.00713415	2850	4.63913e-06	289190	TRUE	1.18087e-05	0.00812663	23.3343	49.1047	20.464
rs153514	C	T	C	T	-0.1346	-0.00230791	0.5977	0.558984	FALSE	FALSE	FALSE	gen_samplesize_fix_head	5	143600616	0.943118	0.0323455	289190	outcome	TRUE	reported	textfile	3.89404e-06	0.02909	2850	5	142980181	ebi-a-GCST90001966	|| id:ebi-a-GCST90001966	TRUE	reported	igd	2	TRUE			0.00746123	2850	1.76047e-08	289190	TRUE	4.41532e-06	0.00871271	25.0319	49.1047	21.4093
rs2306975	T	C	T	C	0.1346	-0.0142622	0.323	0.311503	FALSE	FALSE	FALSE	gen_samplesize_fix_head	8	47440696	0.679914	0.0345683	289190	outcome	TRUE	reported	textfile	6.02907e-06	0.02969	2850	8	48353258	ebi-a-GCST90001966	|| id:ebi-a-GCST90001966	TRUE	reported	igd	2	TRUE			0.00716485	2850	5.88622e-07	289190	TRUE	8.02843e-06	0.00792339	22.7461	49.1047	20.5527
rs3179891	A	G	A	G	0.1538	-0.0211107	0.3423	0.260909	FALSE	FALSE	FALSE	gen_samplesize_fix_head	2	43092840	0.561102	0.0363222	289190	outcome	TRUE	reported	textfile	1.98701e-07	0.0295	2850	2	43319978	ebi-a-GCST90001966	|| id:ebi-a-GCST90001966	TRUE	reported	igd	2	TRUE			0.00945373	2850	1.1681e-06	289190	TRUE	3.03e-07	0.0106507	30.6597	49.1047	27.1812
rs42031	T	A	T	A	-0.194	0.0227187	0.2495	0.212449	FALSE	TRUE	FALSE	gen_samplesize_fix_head	7	92608082	0.562137	0.0391924	289190	outcome	TRUE	reported	textfile	2.298e-09	0.03236	2850	7	92237396	ebi-a-GCST90001966	|| id:ebi-a-GCST90001966	TRUE	reported	igd	2	TRUE			0.0124624	2850	1.16194e-06	289190	TRUE	3.7467e-09	0.0140947	40.7155	49.1047	35.9407
rs421685	A	C	A	C	-0.7403	0.133488	0.0068	0.104005	FALSE	FALSE	FALSE	gen_samplesize_fix_head	19	54264674	0.00905858	0.0511482	289190	outcome	TRUE	reported	textfile	7.55892e-06	0.165	2850	19	54768528	ebi-a-GCST90001966	|| id:ebi-a-GCST90001966	TRUE	reported	igd	2	TRUE			0.00701857	2850	2.35523e-05	289190	TRUE	2.65699e-05	0.00740272	21.2402	49.1047	20.1302
rs445	T	C	T	C	0.4475	0.00311318	0.1975	0.0587999	FALSE	FALSE	FALSE	gen_samplesize_fix_head	7	92779056	0.963768	0.0685338	289190	outcome	TRUE	reported	textfile	3.44985e-38	0.03413	2850	7	92408370	ebi-a-GCST90001966	|| id:ebi-a-GCST90001966	TRUE	reported	igd	2	TRUE			0.0569271	2850	7.1354e-09	289190	TRUE	3.80259e-38	0.0634787	193.041	49.1047	171.915
rs58985199	A	G	A	G	0.2063	-0.0788436	0.1102	0.0309258	FALSE	FALSE	FALSE	gen_samplesize_fix_head	1	37103564	0.39267	0.0922379	289190	outcome	TRUE	reported	textfile	4.32195e-06	0.0448	2850	1	37569165	ebi-a-GCST90001966	|| id:ebi-a-GCST90001966	TRUE	reported	igd	2	TRUE			0.00739062	2850	2.52658e-06	289190	TRUE	7.071e-06	0.00834646	23.9708	49.1047	21.2052
rs72615608	T	G	T	G	0.1988	-0.0454942	0.1184	0.138261	FALSE	FALSE	FALSE	gen_samplesize_fix_head	3	145602516	0.332983	0.0469921	289190	outcome	TRUE	reported	textfile	4.79999e-06	0.0434	2850	3	145320303	ebi-a-GCST90001966	|| id:ebi-a-GCST90001966	TRUE	reported	igd	2	TRUE			0.0073135	2850	3.24101e-06	289190	TRUE	8.3388e-06	0.00825061	23.6932	49.1047	20.9823
rs72821867	A	G	A	G	0.2377	0.026608	0.0732	0.103201	FALSE	FALSE	FALSE	gen_samplesize_fix_head	17	40677563	0.611961	0.0524527	289190	outcome	TRUE	reported	textfile	9.52796e-06	0.05358	2850	17	38833815	ebi-a-GCST90001966	|| id:ebi-a-GCST90001966	TRUE	reported	igd	2	TRUE			0.00686313	2850	8.89832e-07	289190	TRUE	1.30808e-05	0.00766629	22.0023	49.1047	19.6813
rs73016817	A	G	A	G	0.1823	-0.0827143	0.1479	0.0243123	FALSE	FALSE	FALSE	gen_samplesize_fix_head	19	30312887	0.417142	0.101942	289190	outcome	TRUE	reported	textfile	6.21098e-06	0.04026	2850	19	30803794	ebi-a-GCST90001966	|| id:ebi-a-GCST90001966	TRUE	reported	igd	2	TRUE			0.00714777	2850	2.27653e-06	289190	TRUE	9.88612e-06	0.00837649	24.0578	49.1047	20.5034
rs80177268	G	A	G	A	0.558	0.564607	0.017	0.00208349	FALSE	FALSE	FALSE	gen_samplesize_fix_head	7	91282357	0.114033	0.357274	289190	outcome	TRUE	reported	textfile	3.74999e-07	0.1096	2850	7	90911672	ebi-a-GCST90001966	|| id:ebi-a-GCST90001966	TRUE	reported	igd	2	TRUE			0.00901929	2850	8.63586e-06	289190	TRUE	9.49689e-07	0.0104064	29.9491	49.1047	25.9207
rs915125	T	C	T	C	0.1264	0.00245116	0.4377	0.305622	FALSE	FALSE	FALSE	gen_samplesize_fix_head	6	81753659	0.944146	0.0349868	289190	outcome	TRUE	reported	textfile	6.77704e-06	0.02803	2850	6	82463376	ebi-a-GCST90001966	|| id:ebi-a-GCST90001966	TRUE	reported	igd	2	TRUE			0.00708954	2850	1.69728e-08	289190	TRUE	7.66291e-06	0.00786446	22.5755	49.1047	20.3352
rs112651313	C	T	C	T	0.1781	0.0357297	0.1123	0.102382	FALSE	FALSE	FALSE	gen_samplesize_fix_head	2	212021620	0.501767	0.053192	289190	outcome	TRUE	reported	textfile	7.71703e-06	0.03977	3629	2	212886345	ebi-a-GCST90001988	|| id:ebi-a-GCST90001988	TRUE	reported	igd	2	TRUE			0.00549888	3629	1.56022e-06	289190	TRUE	1.23688e-05	0.00632417	23.0838	49.1047	20.0547
rs113337372	A	G	A	G	-0.3065	-0.182759	0.0347	0.0197032	FALSE	FALSE	FALSE	gen_samplesize_fix_head	2	120920114	0.132454	0.121475	289190	outcome	TRUE	reported	textfile	8.97408e-06	0.06892	3629	2	121677690	ebi-a-GCST90001988	|| id:ebi-a-GCST90001988	TRUE	reported	igd	2	TRUE			0.00542327	3629	7.82709e-06	289190	TRUE	2.16142e-05	0.00629336	22.9706	49.1047	19.7775
rs113555953	A	C	A	C	0.5125	0.133582	0.0127	0.0216938	FALSE	FALSE	FALSE	gen_samplesize_fix_head	4	96977555	0.233069	0.112019	289190	outcome	TRUE	reported	textfile	5.86395e-06	0.1129	3629	4	97898706	ebi-a-GCST90001988	|| id:ebi-a-GCST90001988	TRUE	reported	igd	2	TRUE			0.00564926	3629	4.91734e-06	289190	TRUE	1.22193e-05	0.00658674	24.0485	49.1047	20.6063
rs11788133	A	G	A	G	-0.1567	-0.0744516	0.1684	0.109815	FALSE	FALSE	FALSE	gen_samplesize_fix_head	9	135015553	0.14385	0.0509383	289190	outcome	TRUE	reported	textfile	3.19602e-06	0.03359	3629	9	137907399	ebi-a-GCST90001988	|| id:ebi-a-GCST90001988	TRUE	reported	igd	2	TRUE			0.00596448	3629	7.38713e-06	289190	TRUE	7.88825e-06	0.0068774	25.1171	49.1047	21.763
rs13168479	T	C	T	C	-0.5935	0.153404	0.0084	0.00627179	FALSE	FALSE	FALSE	gen_samplesize_fix_head	5	164822526	0.431985	0.19522	289190	outcome	TRUE	reported	textfile	8.84606e-06	0.1334	3629	5	164249532	ebi-a-GCST90001988	|| id:ebi-a-GCST90001988	TRUE	reported	igd	2	TRUE			0.00542773	3629	2.13522e-06	289190	TRUE	1.49565e-05	0.00586796	21.4087	49.1047	19.7938
rs143858253	C	T	C	T	0.1754	0.138205	0.1206	0.0252958	FALSE	FALSE	FALSE	gen_samplesize_fix_head	12	54103332	0.177888	0.10258	289190	outcome	TRUE	reported	textfile	7.12098e-06	0.039	3629	12	54497116	ebi-a-GCST90001988	|| id:ebi-a-GCST90001988	TRUE	reported	igd	2	TRUE			0.00554584	3629	6.27681e-06	289190	TRUE	1.59736e-05	0.00652564	23.824	49.1047	20.2269
rs146479897	G	C	G	C	0.4693	-0.170984	0.0158	0.0110469	FALSE	TRUE	FALSE	gen_samplesize_fix_head	5	66299697	0.26248	0.15259	289190	outcome	TRUE	reported	textfile	3.71801e-06	0.1013	3629	5	65595525	ebi-a-GCST90001988	|| id:ebi-a-GCST90001988	TRUE	reported	igd	2	TRUE			0.00588264	3629	4.34187e-06	289190	TRUE	7.67184e-06	0.0068497	25.0152	49.1047	21.4626
rs146897285	A	C	A	C	0.9798	-0.142271	0.0034	0.0133989	FALSE	FALSE	FALSE	gen_samplesize_fix_head	1	213810865	0.285907	0.13332	289190	outcome	TRUE	reported	textfile	2.36401e-06	0.2073	3629	1	213984208	ebi-a-GCST90001988	|| id:ebi-a-GCST90001988	TRUE	reported	igd	2	TRUE			0.00612156	3629	3.93786e-06	289190	TRUE	4.80972e-06	0.00650586	23.7513	49.1047	22.3396
rs148974843	G	C	G	C	0.2723	0.0771599	0.0473	0.0590393	FALSE	TRUE	FALSE	gen_samplesize_fix_head	1	237808415	0.250299	0.0671176	289190	outcome	TRUE	reported	textfile	3.63999e-06	0.05871	3629	1	237971715	ebi-a-GCST90001988	|| id:ebi-a-GCST90001988	TRUE	reported	igd	2	TRUE			0.00589597	3629	4.57013e-06	289190	TRUE	7.60062e-06	0.00668256	24.4007	49.1047	21.5115
rs150542843	T	C	T	C	-0.3123	0.573687	0.0394	0.00126838	FALSE	FALSE	FALSE	gen_samplesize_fix_head	6	33710154	0.192629	0.440335	289190	outcome	TRUE	reported	textfile	8.51001e-06	0.07004	3629	6	33677931	ebi-a-GCST90001988	|| id:ebi-a-GCST90001988	TRUE	reported	igd	2	TRUE			0.00545168	3629	5.8695e-06	289190	TRUE	1.8559e-05	0.00738266	26.9761	49.1047	19.8816
rs150649461	C	G	C	G	-0.2944	-0.102247	0.0459	0.0276565	FALSE	TRUE	FALSE	gen_samplesize_fix_head	1	92460097	0.308854	0.100475	289190	outcome	TRUE	reported	textfile	5.77099e-06	0.06482	3629	1	92925654	ebi-a-GCST90001988	|| id:ebi-a-GCST90001988	TRUE	reported	igd	2	TRUE			0.00565519	3629	3.58099e-06	289190	TRUE	1.10535e-05	0.00759123	27.744	49.1047	20.628
rs1800973	A	C	A	C	-0.3123	0.0590658	0.0798	0.0500303	FALSE	FALSE	FALSE	gen_samplesize_fix_head	12	69350234	0.408535	0.0714671	289190	outcome	TRUE	reported	textfile	1.06194e-11	0.04579	3629	12	69744014	ebi-a-GCST90001988	|| id:ebi-a-GCST90001988	TRUE	reported	igd	2	TRUE			0.0126625	3629	2.36199e-06	289190	TRUE	2.54762e-11	0.0143238	52.7075	49.1047	46.516
rs188394267	T	C	T	C	-0.2065	-0.0686383	0.0802	0.0182189	FALSE	FALSE	FALSE	gen_samplesize_fix_head	19	12355594	0.550456	0.114957	289190	outcome	TRUE	reported	textfile	7.71507e-06	0.04611	3629	19	12466408	ebi-a-GCST90001988	|| id:ebi-a-GCST90001988	TRUE	reported	igd	2	TRUE			0.0054993	3629	1.23277e-06	289190	TRUE	1.18975e-05	0.00629126	22.9629	49.1047	20.0563
rs2394447	T	C	T	C	0.1741	-0.0157773	0.2366	0.0991944	FALSE	FALSE	FALSE	gen_samplesize_fix_head	6	30859058	0.766817	0.0532046	289190	outcome	TRUE	reported	textfile	1.84502e-07	0.03333	3629	6	30826835	ebi-a-GCST90001988	|| id:ebi-a-GCST90001988	TRUE	reported	igd	2	TRUE			0.00746663	3629	3.04079e-07	289190	TRUE	2.59269e-07	0.0109495	40.1535	49.1047	27.2852
rs35848415	G	A	G	A	-0.274	0.0061892	0.0463	0.0903	FALSE	FALSE	FALSE	gen_samplesize_fix_head	11	103009114	0.912085	0.0560571	289190	outcome	TRUE	reported	textfile	4.14496e-06	0.05943	3629	11	102879843	ebi-a-GCST90001988	|| id:ebi-a-GCST90001988	TRUE	reported	igd	2	TRUE			0.00582645	3629	4.21529e-08	289190	TRUE	5.00806e-06	0.00663016	24.2081	49.1047	21.2564
rs62005962	A	G	A	G	-0.1224	-0.0611398	0.3133	0.455098	FALSE	FALSE	FALSE	gen_samplesize_fix_head	15	53748093	0.0579349	0.0322434	289190	outcome	TRUE	reported	textfile	6.09705e-06	0.02703	3629	15	54040290	ebi-a-GCST90001988	|| id:ebi-a-GCST90001988	TRUE	reported	igd	2	TRUE			0.00562179	3629	1.24331e-05	289190	TRUE	1.833e-05	0.00644644	23.533	49.1047	20.5055
rs80032720	A	G	A	G	0.4253	0.239892	0.0733	0.00265227	FALSE	FALSE	FALSE	gen_samplesize_fix_head	6	32417156	0.401177	0.285749	289190	outcome	TRUE	reported	textfile	7.76426e-15	0.0545	3629	6	32384933	ebi-a-GCST90001988	|| id:ebi-a-GCST90001988	TRUE	reported	igd	2	TRUE			0.0165127	3629	2.43714e-06	289190	TRUE	2.1862e-14	0.0245733	91.3728	49.1047	60.8973
rs8043889	T	C	T	C	-0.1291	0.0495156	0.3103	0.30148	FALSE	FALSE	FALSE	gen_samplesize_fix_head	16	27722108	0.156288	0.0349275	289190	outcome	TRUE	reported	textfile	2.15899e-06	0.0272	3629	16	27733429	ebi-a-GCST90001988	|| id:ebi-a-GCST90001988	TRUE	reported	igd	2	TRUE			0.00617274	3629	6.9497e-06	289190	TRUE	5.27438e-06	0.00713386	26.0604	49.1047	22.5276
rs9261756	G	A	G	A	-0.1749	-0.0458595	0.2655	0.0967389	FALSE	FALSE	FALSE	gen_samplesize_fix_head	6	30404637	0.394835	0.0538965	289190	outcome	TRUE	reported	textfile	3.21899e-07	0.03415	3629	6	30372414	ebi-a-GCST90001988	|| id:ebi-a-GCST90001988	TRUE	reported	igd	2	TRUE			0.00717995	3629	2.50355e-06	289190	TRUE	6.09409e-07	0.0119307	43.7952	49.1047	26.23
rs9270585	T	C	T	C	-0.6054	-0.0763548	0.5834	0.515728	FALSE	FALSE	FALSE	gen_samplesize_fix_head	6	32593523	0.0175586	0.0321522	289190	outcome	TRUE	reported	textfile	3.03529e-98	0.0279	3629	6	32561300	ebi-a-GCST90001988	|| id:ebi-a-GCST90001988	TRUE	reported	igd	2	TRUE			0.1149	3629	1.95013e-05	289190	TRUE	1.35215e-96	0.178156	786.246	49.1047	470.843
rs9271768	G	A	G	A	-0.5252	-0.0541615	0.4388	0.295689	FALSE	FALSE	FALSE	gen_samplesize_fix_head	6	32626411	0.120242	0.0348584	289190	outcome	TRUE	reported	textfile	1.20809e-68	0.02936	3629	6	32594188	ebi-a-GCST90001988	|| id:ebi-a-GCST90001988	TRUE	reported	igd	2	TRUE			0.0810721	3629	8.348e-06	289190	TRUE	1.96122e-67	0.135851	570.194	49.1047	319.991
rs9469245	T	C	T	C	-0.2672	-0.0207385	0.5433	0.50517	FALSE	FALSE	FALSE	gen_samplesize_fix_head	6	32724307	0.51805	0.0320853	289190	outcome	TRUE	reported	textfile	2.51884e-21	0.02801	3629	6	32692084	ebi-a-GCST90001988	|| id:ebi-a-GCST90001988	TRUE	reported	igd	2	TRUE			0.0244758	3629	1.44465e-06	289190	TRUE	7.40803e-21	0.0354302	133.226	49.1047	91.0011
rs112651313	C	T	C	T	0.1779	0.0357297	0.1123	0.102382	FALSE	FALSE	FALSE	gen_samplesize_fix_head	2	212021620	0.501767	0.053192	289190	outcome	TRUE	reported	textfile	8.21599e-06	0.03984	3629	2	212886345	ebi-a-GCST90001991	|| id:ebi-a-GCST90001991	TRUE	reported	igd	2	TRUE			0.00546745	3629	1.56022e-06	289190	TRUE	1.31129e-05	0.00630998	23.0316	49.1047	19.9395
rs113337372	A	G	A	G	-0.3163	-0.182759	0.0347	0.0197032	FALSE	FALSE	FALSE	gen_samplesize_fix_head	2	120920114	0.132454	0.121475	289190	outcome	TRUE	reported	textfile	4.79601e-06	0.06905	3629	2	121677690	ebi-a-GCST90001991	|| id:ebi-a-GCST90001991	TRUE	reported	igd	2	TRUE			0.00575199	3629	7.82709e-06	289190	TRUE	1.18754e-05	0.00670224	24.4731	49.1047	20.9832
rs113555953	A	C	A	C	0.5169	0.133582	0.0127	0.0216938	FALSE	FALSE	FALSE	gen_samplesize_fix_head	4	96977555	0.233069	0.112019	289190	outcome	TRUE	reported	textfile	5.09401e-06	0.1132	3629	4	97898706	ebi-a-GCST90001991	|| id:ebi-a-GCST90001991	TRUE	reported	igd	2	TRUE			0.00571588	3629	4.91734e-06	289190	TRUE	1.08136e-05	0.00670033	24.466	49.1047	20.8507
rs11788133	A	G	A	G	-0.1591	-0.0744516	0.1684	0.109815	FALSE	FALSE	FALSE	gen_samplesize_fix_head	9	135015553	0.14385	0.0509383	289190	outcome	TRUE	reported	textfile	2.36799e-06	0.03366	3629	9	137907399	ebi-a-GCST90001991	|| id:ebi-a-GCST90001991	TRUE	reported	igd	2	TRUE			0.00612206	3629	7.38713e-06	289190	TRUE	5.92024e-06	0.00708968	25.8979	49.1047	22.3415
rs13168479	T	C	T	C	-0.5921	0.153404	0.0084	0.00627179	FALSE	FALSE	FALSE	gen_samplesize_fix_head	5	164822526	0.431985	0.19522	289190	outcome	TRUE	reported	textfile	9.66696e-06	0.1336	3629	5	164249532	ebi-a-GCST90001991	|| id:ebi-a-GCST90001991	TRUE	reported	igd	2	TRUE			0.00538622	3629	2.13522e-06	289190	TRUE	1.61533e-05	0.00584031	21.3072	49.1047	19.6416
rs143858253	C	T	C	T	0.1762	0.138205	0.1206	0.0252958	FALSE	FALSE	FALSE	gen_samplesize_fix_head	12	54103332	0.177888	0.10258	289190	outcome	TRUE	reported	textfile	6.69006e-06	0.03908	3629	12	54497116	ebi-a-GCST90001991	|| id:ebi-a-GCST90001991	TRUE	reported	igd	2	TRUE			0.0055735	3629	6.27681e-06	289190	TRUE	1.51857e-05	0.0065853	24.0432	49.1047	20.3284
rs146479897	G	C	G	C	0.4649	-0.170984	0.0158	0.0110469	FALSE	TRUE	FALSE	gen_samplesize_fix_head	5	66299697	0.26248	0.15259	289190	outcome	TRUE	reported	textfile	4.79005e-06	0.1015	3629	5	65595525	ebi-a-GCST90001991	|| id:ebi-a-GCST90001991	TRUE	reported	igd	2	TRUE			0.00575088	3629	4.34187e-06	289190	TRUE	9.77238e-06	0.00672186	24.5452	49.1047	20.9791
rs146897285	A	C	A	C	0.9514	-0.142271	0.0034	0.0133989	FALSE	FALSE	FALSE	gen_samplesize_fix_head	1	213810865	0.285907	0.13332	289190	outcome	TRUE	reported	textfile	4.84797e-06	0.2078	3629	1	213984208	ebi-a-GCST90001991	|| id:ebi-a-GCST90001991	TRUE	reported	igd	2	TRUE			0.00574625	3629	3.93786e-06	289190	TRUE	9.58832e-06	0.00613417	22.386	49.1047	20.9621
rs147628007	G	A	G	A	0.2853	0.15167	0.0423	0.0292883	FALSE	FALSE	FALSE	gen_samplesize_fix_head	9	78394102	0.115875	0.0964622	289190	outcome	TRUE	reported	textfile	8.04192e-06	0.06382	3629	9	81009018	ebi-a-GCST90001991	|| id:ebi-a-GCST90001991	TRUE	reported	igd	2	TRUE			0.00547969	3629	8.54872e-06	289190	TRUE	2.01728e-05	0.00659483	24.0782	49.1047	19.9843
rs148974843	G	C	G	C	0.2717	0.0771599	0.0473	0.0590393	FALSE	TRUE	FALSE	gen_samplesize_fix_head	1	237808415	0.250299	0.0671176	289190	outcome	TRUE	reported	textfile	3.97201e-06	0.05882	3629	1	237971715	ebi-a-GCST90001991	|| id:ebi-a-GCST90001991	TRUE	reported	igd	2	TRUE			0.00584836	3629	4.57013e-06	289190	TRUE	8.29457e-06	0.00665314	24.2926	49.1047	21.3368
rs1800973	A	C	A	C	-0.315	0.0590658	0.0798	0.0500303	FALSE	FALSE	FALSE	gen_samplesize_fix_head	12	69350234	0.408535	0.0714671	289190	outcome	TRUE	reported	textfile	7.73749e-12	0.04587	3629	12	69744014	ebi-a-GCST90001991	|| id:ebi-a-GCST90001991	TRUE	reported	igd	2	TRUE			0.0128353	3629	2.36199e-06	289190	TRUE	1.85543e-11	0.0145726	53.6363	49.1047	47.1589
rs188394267	T	C	T	C	-0.2077	-0.0686383	0.0802	0.0182189	FALSE	FALSE	FALSE	gen_samplesize_fix_head	19	12355594	0.550456	0.114957	289190	outcome	TRUE	reported	textfile	7.12607e-06	0.04619	3629	19	12466408	ebi-a-GCST90001991	|| id:ebi-a-GCST90001991	TRUE	reported	igd	2	TRUE			0.0055439	3629	1.23277e-06	289190	TRUE	1.09497e-05	0.00636459	23.2322	49.1047	20.2198
rs2394447	T	C	T	C	0.1669	-0.0157773	0.2366	0.0991944	FALSE	FALSE	FALSE	gen_samplesize_fix_head	6	30859058	0.766817	0.0532046	289190	outcome	TRUE	reported	textfile	5.91398e-07	0.03337	3629	6	30826835	ebi-a-GCST90001991	|| id:ebi-a-GCST90001991	TRUE	reported	igd	2	TRUE			0.00684964	3629	3.04079e-07	289190	TRUE	8.17867e-07	0.0100626	36.868	49.1047	25.015
rs35848415	G	A	G	A	-0.2693	0.0061892	0.0463	0.0903	FALSE	FALSE	FALSE	gen_samplesize_fix_head	11	103009114	0.912085	0.0560571	289190	outcome	TRUE	reported	textfile	6.31393e-06	0.05955	3629	11	102879843	ebi-a-GCST90001991	|| id:ebi-a-GCST90001991	TRUE	reported	igd	2	TRUE			0.00560686	3629	4.21529e-08	289190	TRUE	7.56834e-06	0.00640465	23.3794	49.1047	20.4507
rs62005962	A	G	A	G	-0.1213	-0.0611398	0.3133	0.455098	FALSE	FALSE	FALSE	gen_samplesize_fix_head	15	53748093	0.0579349	0.0322434	289190	outcome	TRUE	reported	textfile	7.66408e-06	0.02708	3629	15	54040290	ebi-a-GCST90001991	|| id:ebi-a-GCST90001991	TRUE	reported	igd	2	TRUE			0.0055015	3629	1.24331e-05	289190	TRUE	2.27756e-05	0.0063311	23.1092	49.1047	20.0643
rs80032720	A	G	A	G	0.4142	0.239892	0.0733	0.00265227	FALSE	FALSE	FALSE	gen_samplesize_fix_head	6	32417156	0.401177	0.285749	289190	outcome	TRUE	reported	textfile	3.97466e-14	0.05456	3629	6	32384933	ebi-a-GCST90001991	|| id:ebi-a-GCST90001991	TRUE	reported	igd	2	TRUE			0.0156415	3629	2.43714e-06	289190	TRUE	1.0844e-13	0.0233074	86.5532	49.1047	57.633
rs8043889	T	C	T	C	-0.1283	0.0495156	0.3103	0.30148	FALSE	FALSE	FALSE	gen_samplesize_fix_head	16	27722108	0.156288	0.0349275	289190	outcome	TRUE	reported	textfile	2.594e-06	0.02725	3629	16	27733429	ebi-a-GCST90001991	|| id:ebi-a-GCST90001991	TRUE	reported	igd	2	TRUE			0.00607472	3629	6.9497e-06	289190	TRUE	6.30608e-06	0.00704572	25.7362	49.1047	22.1677
rs9261756	G	A	G	A	-0.1687	-0.0458595	0.2655	0.0967389	FALSE	FALSE	FALSE	gen_samplesize_fix_head	6	30404637	0.394835	0.0538965	289190	outcome	TRUE	reported	textfile	8.29297e-07	0.03418	3629	6	30372414	ebi-a-GCST90001991	|| id:ebi-a-GCST90001991	TRUE	reported	igd	2	TRUE			0.00667162	3629	2.50355e-06	289190	TRUE	1.55415e-06	0.0110998	40.711	49.1047	24.3605
rs9270585	T	C	T	C	-0.5871	-0.0763548	0.5834	0.515728	FALSE	FALSE	FALSE	gen_samplesize_fix_head	6	32593523	0.0175586	0.0321522	289190	outcome	TRUE	reported	textfile	5.5616e-92	0.02804	3629	6	32561300	ebi-a-GCST90001991	|| id:ebi-a-GCST90001991	TRUE	reported	igd	2	TRUE			0.107836	3629	1.95013e-05	289190	TRUE	3.10437e-90	0.167548	730.009	49.1047	438.398
rs9271768	G	A	G	A	-0.5084	-0.0541615	0.4388	0.295689	FALSE	FALSE	FALSE	gen_samplesize_fix_head	6	32626411	0.120242	0.0348584	289190	outcome	TRUE	reported	textfile	3.55795e-64	0.02947	3629	6	32594188	ebi-a-GCST90001991	|| id:ebi-a-GCST90001991	TRUE	reported	igd	2	TRUE			0.0758323	3629	8.348e-06	289190	TRUE	6.3851e-63	0.127299	529.063	49.1047	297.612
rs9469245	T	C	T	C	-0.2607	-0.0207385	0.5433	0.50517	FALSE	FALSE	FALSE	gen_samplesize_fix_head	6	32724307	0.51805	0.0320853	289190	outcome	TRUE	reported	textfile	2.558e-20	0.02805	3629	6	32692084	ebi-a-GCST90001991	|| id:ebi-a-GCST90001991	TRUE	reported	igd	2	TRUE			0.023262	3629	1.44465e-06	289190	TRUE	7.04741e-20	0.0337274	126.599	49.1047	86.3806

## Sheet: Table S2
Summarized result for IVs of circulating inflammatory factors
SNP	effect_allele.exposure	other_allele.exposure	effect_allele.outcome	other_allele.outcome	beta.exposure	beta.outcome	eaf.exposure	eaf.outcome	remove	palindromic	ambiguous	id.outcome	chr.outcome	pos.outcome	pval.outcome	se.outcome	samplesize.outcome	outcome	mr_keep.outcome	pval_origin.outcome	data_source.outcome	chr.exposure	pos.exposure	se.exposure	id.exposure	samplesize.exposure	pval.exposure	exposure	mr_keep.exposure	pval_origin.exposure	data_source.exposure	action	mr_keep	units.outcome	units.exposure	rsq.exposure	effective_n.exposure	rsq.outcome	effective_n.outcome	steiger_dir	steiger_pval	R2	F	FMean	F_pow_beta_se
rs10911109	A	G	A	G	-0.0767	-0.0331188	0.1696	0.20017	FALSE	FALSE	FALSE	gen_samplesize_fix_head	1	172148092	0.411262	0.0403065	289190	outcome	TRUE	reported	textfile	1	172117232	0.0172	ebi-IPs91-GCST90274764	11774	8.22e-06	Eotaxin levels || id:ebi-IPs91-GCST90274764	TRUE	reported	MedicineITLab	2	TRUE			0.00168636	11774	2.33463e-06	289190	TRUE	2.58426e-05	0.00165704	19.5391	81.635	19.8854
rs114744647	T	C	T	C	0.2107	-0.11802	0.9774	0.983268	FALSE	FALSE	FALSE	gen_samplesize_fix_head	16	23995558	0.354767	0.127537	289190	outcome	TRUE	reported	textfile	16	24006879	0.0451	ebi-IPs91-GCST90274764	14730	2.99e-06	Eotaxin levels || id:ebi-IPs91-GCST90274764	TRUE	reported	MedicineITLab	2	TRUE			0.00147975	14730	2.96113e-06	289190	TRUE	1.34743e-05	0.00196128	28.9425	81.635	21.8261
rs12075	A	G	A	G	0.0749	0.0245571	0.5547	0.532191	FALSE	FALSE	FALSE	gen_samplesize_fix_head	1	159205564	0.445438	0.0321831	289190	outcome	TRUE	reported	textfile	1	159175354	0.0114	ebi-IPs91-GCST90274764	14731	5.03e-11	Eotaxin levels || id:ebi-IPs91-GCST90274764	TRUE	reported	MedicineITLab	2	TRUE			0.0029222	14731	2.01334e-06	289190	TRUE	4.44104e-10	0.00277143	40.9339	81.635	43.1672
rs12453306	C	G	C	G	-0.1089	0.000322934	0.9022	0.903036	FALSE	TRUE	FALSE	gen_samplesize_fix_head	17	79257242	0.99531	0.0549419	289190	outcome	TRUE	reported	textfile	17	77253324	0.0244	ebi-IPs91-GCST90274764	11335	8.08e-06	Eotaxin levels || id:ebi-IPs91-GCST90274764	TRUE	reported	MedicineITLab	2	TRUE			0.00175456	11335	1.19465e-10	289190	TRUE	1.21131e-05	0.0020928	23.7674	81.635	19.9194
rs139476527	T	G	T	G	0.2826	0.332944	0.0125	0.00184989	FALSE	FALSE	FALSE	gen_samplesize_fix_head	20	50417093	0.388574	0.386153	289190	outcome	TRUE	reported	textfile	20	49033630	0.0606	ebi-IPs91-GCST90274764	12933	3.11e-06	Eotaxin levels || id:ebi-IPs91-GCST90274764	TRUE	reported	MedicineITLab	2	TRUE			0.00167895	12933	2.57065e-06	289190	TRUE	1.17239e-05	0.00197161	25.5453	81.635	21.747
rs139597204	A	C	A	C	-0.3374	0.0434251	0.0128	0.00404728	FALSE	FALSE	FALSE	gen_samplesize_fix_head	4	103585903	0.860971	0.247948	289190	outcome	TRUE	reported	textfile	4	104507060	0.0714	ebi-IPs91-GCST90274764	12303	2.3e-06	Eotaxin levels || id:ebi-IPs91-GCST90274764	TRUE	reported	MedicineITLab	2	TRUE			0.00181203	12303	1.06067e-07	289190	TRUE	4.40854e-06	0.00287697	35.4917	81.635	22.3303
rs140965534	T	C	T	C	-0.2283	0.077717	0.0172	0.0146415	FALSE	FALSE	FALSE	gen_samplesize_fix_head	8	48387727	0.540741	0.127052	289190	outcome	TRUE	reported	textfile	8	49300287	0.0514	ebi-IPs91-GCST90274764	14238	8.93e-06	Eotaxin levels || id:ebi-IPs91-GCST90274764	TRUE	reported	MedicineITLab	2	TRUE			0.00138387	14238	1.29386e-06	289190	TRUE	2.63927e-05	0.00176212	25.1298	81.635	19.7281
rs148554043	T	C	T	C	0.4043	0.180241	0.0083	0.0287768	FALSE	FALSE	FALSE	gen_samplesize_fix_head	3	176246761	0.0694784	0.0992901	289190	outcome	TRUE	reported	textfile	3	175964549	0.0898	ebi-IPs91-GCST90274764	11726	6.72e-06	Eotaxin levels || id:ebi-IPs91-GCST90274764	TRUE	reported	MedicineITLab	2	TRUE			0.00172595	11726	1.13949e-05	289190	TRUE	5.03715e-05	0.00269089	31.6331	81.635	20.27
rs151240414	A	G	A	G	0.2299	0.209168	0.0222	0.00896349	FALSE	FALSE	FALSE	gen_samplesize_fix_head	5	131336368	0.220737	0.170809	289190	outcome	TRUE	reported	textfile	5	130672061	0.0508	ebi-IPs91-GCST90274764	11335	6.02e-06	Eotaxin levels || id:ebi-IPs91-GCST90274764	TRUE	reported	MedicineITLab	2	TRUE			0.00180394	11335	5.18545e-06	289190	TRUE	2.66775e-05	0.00229462	26.0647	81.635	20.481
rs1564995	A	G	A	G	-0.0609	-0.00796921	0.6155	0.557424	FALSE	FALSE	FALSE	gen_samplesize_fix_head	11	24751561	0.807169	0.0326501	289190	outcome	TRUE	reported	textfile	11	24773107	0.0131	ebi-IPs91-GCST90274764	14286	3.34e-06	Eotaxin levels || id:ebi-IPs91-GCST90274764	TRUE	reported	MedicineITLab	2	TRUE			0.00151073	14286	2.06007e-07	289190	TRUE	7.32974e-06	0.00175545	25.119	81.635	21.6119
rs170520	A	G	A	G	0.0554	0.0318647	0.3264	0.298318	FALSE	FALSE	FALSE	gen_samplesize_fix_head	18	40757886	0.361469	0.0349175	289190	outcome	TRUE	reported	textfile	18	38337850	0.0125	ebi-IPs91-GCST90274764	14285	9.34e-06	Eotaxin levels || id:ebi-IPs91-GCST90274764	TRUE	reported	MedicineITLab	2	TRUE			0.00137336	14285	2.87973e-06	289190	TRUE	3.66986e-05	0.00134959	19.3022	81.635	19.6426
rs2112920	C	G	C	G	0.0817	0.0220037	0.8362	0.83561	FALSE	TRUE	FALSE	gen_samplesize_fix_head	19	37464346	0.611581	0.04333	289190	outcome	TRUE	reported	textfile	19	37955248	0.016	ebi-IPs91-GCST90274764	14286	3.29e-07	Eotaxin levels || id:ebi-IPs91-GCST90274764	TRUE	reported	MedicineITLab	2	TRUE			0.00182206	14286	8.9173e-07	289190	TRUE	1.10039e-06	0.00182851	26.1663	81.635	26.0738
rs2201150	T	C	T	C	0.0785	0.00328515	0.3561	0.382795	FALSE	FALSE	FALSE	gen_samplesize_fix_head	3	46217411	0.920992	0.0331218	289190	outcome	TRUE	reported	textfile	3	46258902	0.0123	ebi-IPs91-GCST90274764	14286	1.75e-10	Eotaxin levels || id:ebi-IPs91-GCST90274764	TRUE	reported	MedicineITLab	2	TRUE			0.00284343	14286	3.40175e-08	289190	TRUE	5.45503e-10	0.00282592	40.4798	81.635	40.7314
rs2228467	T	C	T	C	-0.3316	0.0650963	0.9289	0.923758	FALSE	FALSE	FALSE	gen_samplesize_fix_head	3	42864624	0.28583	0.0609908	289190	outcome	TRUE	reported	textfile	3	42906116	0.0225	ebi-IPs91-GCST90274764	14733	3.69e-49	Eotaxin levels || id:ebi-IPs91-GCST90274764	TRUE	reported	MedicineITLab	2	TRUE			0.0145303	14733	3.93915e-06	289190	TRUE	3.50601e-45	0.0145244	217.112	81.635	217.202
rs34536806	T	G	T	G	0.1017	0.0855362	0.9023	0.928831	FALSE	FALSE	FALSE	gen_samplesize_fix_head	11	95541323	0.174504	0.0629927	289190	outcome	TRUE	reported	textfile	11	95274487	0.0208	ebi-IPs91-GCST90274764	14286	1.01e-06	Eotaxin levels || id:ebi-IPs91-GCST90274764	TRUE	reported	MedicineITLab	2	TRUE			0.00167086	14286	6.37583e-06	289190	TRUE	7.57374e-06	0.00182355	26.0952	81.635	23.9065
rs35543857	A	G	A	G	-0.1138	-0.0352638	0.9282	0.906349	FALSE	FALSE	FALSE	gen_samplesize_fix_head	12	105364216	0.521754	0.0550444	289190	outcome	TRUE	reported	textfile	12	105757994	0.0244	ebi-IPs91-GCST90274764	14286	3.1e-06	Eotaxin levels || id:ebi-IPs91-GCST90274764	TRUE	reported	MedicineITLab	2	TRUE			0.00152053	14286	1.41922e-06	289190	TRUE	1.02157e-05	0.00172616	24.6991	81.635	21.7523
rs36211437	A	T	A	T	-0.106	-0.121823	0.9384	0.909603	FALSE	TRUE	FALSE	gen_samplesize_fix_head	11	27705326	0.0311595	0.0565298	289190	outcome	TRUE	reported	textfile	11	27726873	0.024	ebi-IPs91-GCST90274764	14734	1e-05	Eotaxin levels || id:ebi-IPs91-GCST90274764	TRUE	reported	MedicineITLab	2	TRUE			0.00132237	14734	1.60589e-05	289190	TRUE	0.000126716	0.001299	19.1618	81.635	19.5069
rs6894241	A	C	A	C	-0.0656	0.0318801	0.2333	0.238935	FALSE	FALSE	FALSE	gen_samplesize_fix_head	5	118722431	0.39374	0.0373804	289190	outcome	TRUE	reported	textfile	5	118058126	0.0137	ebi-IPs91-GCST90274764	14715	1.68e-06	Eotaxin levels || id:ebi-IPs91-GCST90274764	TRUE	reported	MedicineITLab	2	TRUE			0.00155593	14715	2.51519e-06	289190	TRUE	7.39605e-06	0.00153949	22.6855	81.635	22.928
rs73171545	A	G	A	G	-0.0861	0.01521	0.1199	0.115629	FALSE	FALSE	FALSE	gen_samplesize_fix_head	22	44607229	0.763057	0.0504531	289190	outcome	TRUE	reported	textfile	22	45003109	0.0187	ebi-IPs91-GCST90274764	14286	4.14e-06	Eotaxin levels || id:ebi-IPs91-GCST90274764	TRUE	reported	MedicineITLab	2	TRUE			0.00148194	14286	3.1427e-07	289190	TRUE	9.51329e-06	0.00156454	22.383	81.635	21.1994
rs73209015	A	T	A	T	-0.0913	-0.044053	0.1104	0.0997523	FALSE	TRUE	FALSE	gen_samplesize_fix_head	8	11843458	0.403735	0.05276	289190	outcome	TRUE	reported	textfile	8	11700967	0.0189	ebi-IPs91-GCST90274764	14728	1.36e-06	Eotaxin levels || id:ebi-IPs91-GCST90274764	TRUE	reported	MedicineITLab	2	TRUE			0.00158214	14728	2.41079e-06	289190	TRUE	5.98231e-06	0.00163733	24.1508	81.635	23.3355
rs74796877	A	G	A	G	0.2955	0.376203	0.0105	0.000635297	FALSE	FALSE	FALSE	gen_samplesize_fix_head	3	1726363	0.533643	0.604386	289190	outcome	TRUE	reported	textfile	3	1768047	0.0664	ebi-IPs91-GCST90274764	13120	8.57e-06	Eotaxin levels || id:ebi-IPs91-GCST90274764	TRUE	reported	MedicineITLab	2	TRUE			0.0015075	13120	1.33978e-06	289190	TRUE	2.424e-05	0.00181447	23.8455	81.635	19.8052
rs757973	A	G	A	G	0.2002	0.0742281	0.09	0.06894	FALSE	FALSE	FALSE	gen_samplesize_fix_head	7	75866349	0.244523	0.0637833	289190	outcome	TRUE	reported	textfile	7	75495667	0.0205	ebi-IPs91-GCST90274764	14713	1.58e-22	Eotaxin levels || id:ebi-IPs91-GCST90274764	TRUE	reported	MedicineITLab	2	TRUE			0.00644127	14713	4.68318e-06	289190	TRUE	2.04544e-20	0.00656511	97.2176	81.635	95.3719
rs79432525	T	G	T	G	0.1929	-0.235791	0.9754	0.991144	FALSE	FALSE	FALSE	gen_samplesize_fix_head	10	126494626	0.171896	0.172597	289190	outcome	TRUE	reported	textfile	10	128183195	0.0422	ebi-IPs91-GCST90274764	14247	4.85e-06	Eotaxin levels || id:ebi-IPs91-GCST90274764	TRUE	reported	MedicineITLab	2	TRUE			0.00146467	14247	6.45364e-06	289190	TRUE	3.10982e-05	0.00178572	25.483	81.635	20.8949
rs79684468	T	C	T	C	0.1502	0.0218979	0.0433	0.0436169	FALSE	FALSE	FALSE	gen_samplesize_fix_head	3	43137828	0.780782	0.0786848	289190	outcome	TRUE	reported	textfile	3	43179320	0.0303	ebi-IPs91-GCST90274764	14286	7.16e-07	Eotaxin levels || id:ebi-IPs91-GCST90274764	TRUE	reported	MedicineITLab	2	TRUE			0.00171735	14286	2.6782e-07	289190	TRUE	1.77838e-06	0.0018691	26.7483	81.635	24.5728
rs79722574	T	C	T	C	-0.1215	-0.11027	0.167	0.140805	FALSE	FALSE	FALSE	gen_samplesize_fix_head	17	34292033	0.0165253	0.0460013	289190	outcome	TRUE	reported	textfile	17	32619052	0.0156	ebi-IPs91-GCST90274764	14720	6.78e-15	Eotaxin levels || id:ebi-IPs91-GCST90274764	TRUE	reported	MedicineITLab	2	TRUE			0.00410458	14720	1.98694e-05	289190	TRUE	1.61119e-12	0.00410718	60.6988	81.635	60.6601
rs9303380	A	G	A	G	0.1213	0.0492292	0.0494	0.0418108	FALSE	FALSE	FALSE	gen_samplesize_fix_head	17	56040131	0.53806	0.0799501	289190	outcome	TRUE	reported	textfile	17	54117492	0.0272	ebi-IPs91-GCST90274764	14286	8.21e-06	Eotaxin levels || id:ebi-IPs91-GCST90274764	TRUE	reported	MedicineITLab	2	TRUE			0.00139037	14286	1.31107e-06	289190	TRUE	2.45822e-05	0.0013819	19.7664	81.635	19.8877
rs9940390	T	C	T	C	-0.0818	-0.0789361	0.7358	0.685184	FALSE	FALSE	FALSE	gen_samplesize_fix_head	16	80018034	0.0222244	0.0345225	289190	outcome	TRUE	reported	textfile	16	80051931	0.0133	ebi-IPs91-GCST90274764	14286	7.73e-10	Eotaxin levels || id:ebi-IPs91-GCST90274764	TRUE	reported	MedicineITLab	2	TRUE			0.00264122	14286	1.80783e-05	289190	TRUE	3.69186e-08	0.00260153	37.2572	81.635	37.8271
rs9976282	A	G	A	G	-0.1678	-0.093421	0.0333	0.0203588	FALSE	FALSE	FALSE	gen_samplesize_fix_head	21	38221304	0.407144	0.112701	289190	outcome	TRUE	reported	textfile	21	39593226	0.0345	ebi-IPs91-GCST90274764	14722	1.15e-06	Eotaxin levels || id:ebi-IPs91-GCST90274764	TRUE	reported	MedicineITLab	2	TRUE			0.0016045	14722	2.37603e-06	289190	TRUE	5.09914e-06	0.0018128	26.7329	81.635	23.6562
rs112421516	A	G	A	G	0.1935	0.0220726	0.9708	0.98031	FALSE	FALSE	FALSE	gen_samplesize_fix_head	1	66935018	0.844607	0.112613	289190	outcome	TRUE	reported	textfile	1	67400701	0.0435	ebi-IPs91-GCST90274807	11336	8.66e-06	Interleukin-20 levels || id:ebi-IPs91-GCST90274807	TRUE	reported	MedicineITLab	2	TRUE			0.00174278	11336	1.32846e-07	289190	TRUE	1.53176e-05	0.00212278	24.1107	81.635	19.7872
rs114209791	A	G	A	G	-0.2134	-0.170743	0.9756	0.98103	FALSE	FALSE	FALSE	gen_samplesize_fix_head	2	51987992	0.129435	0.112603	289190	outcome	TRUE	reported	textfile	2	52215130	0.046	ebi-IPs91-GCST90274807	11784	3.5e-06	Interleukin-20 levels || id:ebi-IPs91-GCST90274807	TRUE	reported	MedicineITLab	2	TRUE			0.00182331	11784	7.95064e-06	289190	TRUE	2.17766e-05	0.00216811	25.6001	81.635	21.5215
rs114363239	T	C	T	C	-0.2372	-0.155091	0.0189	0.00997977	FALSE	FALSE	FALSE	gen_samplesize_fix_head	1	40968293	0.347739	0.165169	289190	outcome	TRUE	reported	textfile	1	41433965	0.0487	ebi-IPs91-GCST90274807	11782	1.11e-06	Interleukin-20 levels || id:ebi-IPs91-GCST90274807	TRUE	reported	MedicineITLab	2	TRUE			0.0020098	11782	3.04884e-06	289190	TRUE	4.50071e-06	0.00208658	24.6313	81.635	23.7231
rs115191082	T	G	T	G	-0.2543	0.425958	0.0149	0.00611656	FALSE	FALSE	FALSE	gen_samplesize_fix_head	1	104098079	0.0422425	0.209715	289190	outcome	TRUE	reported	textfile	1	104640701	0.0561	ebi-IPs91-GCST90274807	11294	5.82e-06	Interleukin-20 levels || id:ebi-IPs91-GCST90274807	TRUE	reported	MedicineITLab	2	TRUE			0.00181638	11294	1.42655e-05	289190	TRUE	5.0842e-05	0.00189841	21.4776	81.635	20.5479
rs117977288	T	G	T	G	-0.1546	0.0473518	0.9553	0.953159	FALSE	FALSE	FALSE	gen_samplesize_fix_head	16	80655416	0.539774	0.0772266	289190	outcome	TRUE	reported	textfile	16	80689313	0.0316	ebi-IPs91-GCST90274807	11784	9.96e-07	Interleukin-20 levels || id:ebi-IPs91-GCST90274807	TRUE	reported	MedicineITLab	2	TRUE			0.00202742	11784	1.30004e-06	289190	TRUE	2.9747e-06	0.00204125	24.0992	81.635	23.9356
rs12498781	A	G	A	G	0.0635	0.126277	0.3202	0.215997	FALSE	FALSE	FALSE	gen_samplesize_fix_head	4	132262302	0.00081431	0.0377184	289190	outcome	TRUE	reported	textfile	4	133183457	0.0137	ebi-IPs91-GCST90274807	11763	3.57e-06	Interleukin-20 levels || id:ebi-IPs91-GCST90274807	TRUE	reported	MedicineITLab	2	TRUE			0.00182335	11763	3.87565e-05	289190	TRUE	0.000104371	0.00175542	20.6817	81.635	21.4836
rs12969831	A	G	A	G	0.1474	0.11345	0.9399	0.979833	FALSE	FALSE	FALSE	gen_samplesize_fix_head	18	76535325	0.330704	0.116635	289190	outcome	TRUE	reported	textfile	18	74247282	0.0331	ebi-IPs91-GCST90274807	11336	8.46e-06	Interleukin-20 levels || id:ebi-IPs91-GCST90274807	TRUE	reported	MedicineITLab	2	TRUE			0.00174661	11336	3.27167e-06	289190	TRUE	2.9403e-05	0.0024546	27.8889	81.635	19.8307
rs13421547	T	C	T	C	0.147	0.0209551	0.044	0.0608801	FALSE	FALSE	FALSE	gen_samplesize_fix_head	2	13800397	0.759945	0.068581	289190	outcome	TRUE	reported	textfile	2	13940522	0.0325	ebi-IPs91-GCST90274807	11784	6.09e-06	Interleukin-20 levels || id:ebi-IPs91-GCST90274807	TRUE	reported	MedicineITLab	2	TRUE			0.00173339	11784	3.22843e-07	289190	TRUE	1.23257e-05	0.00181792	21.4578	81.635	20.4582
rs138771212	A	G	A	G	-0.3596	0.099602	0.9909	0.993555	FALSE	FALSE	FALSE	gen_samplesize_fix_head	8	67926872	0.608043	0.194205	289190	outcome	TRUE	reported	textfile	8	68839107	0.0778	ebi-IPs91-GCST90274807	11336	3.8e-06	Interleukin-20 levels || id:ebi-IPs91-GCST90274807	TRUE	reported	MedicineITLab	2	TRUE			0.00188139	11336	9.09567e-07	289190	TRUE	9.29747e-06	0.00233206	26.4934	81.635	21.3639
rs143409618	T	C	T	C	-0.2247	-0.101031	0.0541	0.0530613	FALSE	FALSE	FALSE	gen_samplesize_fix_head	13	111921446	0.15983	0.071875	289190	outcome	TRUE	reported	textfile	13	112575760	0.0504	ebi-IPs91-GCST90274807	11784	8.26e-06	Interleukin-20 levels || id:ebi-IPs91-GCST90274807	TRUE	reported	MedicineITLab	2	TRUE			0.0016842	11784	6.83235e-06	289190	TRUE	4.30096e-05	0.00516748	61.1995	81.635	19.8767
rs146918864	T	C	T	C	-0.2551	-0.0206853	0.0228	0.039501	FALSE	FALSE	FALSE	gen_samplesize_fix_head	2	141156397	0.802215	0.0825822	289190	outcome	TRUE	reported	textfile	2	141913966	0.0515	ebi-IPs91-GCST90274807	11438	7.29e-07	Interleukin-20 levels || id:ebi-IPs91-GCST90274807	TRUE	reported	MedicineITLab	2	TRUE			0.00214093	11438	2.16955e-07	289190	TRUE	1.52847e-06	0.00289981	33.2586	81.635	24.5362
rs188205021	T	C	T	C	-0.222	0.107934	0.0255	0.0110526	FALSE	FALSE	FALSE	gen_samplesize_fix_head	11	100725295	0.474366	0.150874	289190	outcome	TRUE	reported	textfile	11	100596026	0.0427	ebi-IPs91-GCST90274807	11774	2e-07	Interleukin-20 levels || id:ebi-IPs91-GCST90274807	TRUE	reported	MedicineITLab	2	TRUE			0.00229089	11774	1.76973e-06	289190	TRUE	7.31789e-07	0.00244939	28.905	81.635	27.0303
rs200680034	A	G	A	G	-0.3598	-0.196842	0.0177	0.00434525	FALSE	FALSE	FALSE	gen_samplesize_fix_head	7	76610194	0.417716	0.242897	289190	outcome	TRUE	reported	textfile	7	76239511	0.071	ebi-IPs91-GCST90274807	8243	4.03e-07	Interleukin-20 levels || id:ebi-IPs91-GCST90274807	TRUE	reported	MedicineITLab	2	TRUE			0.00310652	8243	2.27096e-06	289190	TRUE	1.179e-06	0.00450163	37.2657	81.635	25.6806
rs2285212	T	C	T	C	-0.1112	0.0151038	0.9158	0.91127	FALSE	FALSE	FALSE	gen_samplesize_fix_head	1	169492243	0.789218	0.0564992	289190	outcome	TRUE	reported	textfile	1	169461481	0.0248	ebi-IPs91-GCST90274807	11336	7.33e-06	Interleukin-20 levels || id:ebi-IPs91-GCST90274807	TRUE	reported	MedicineITLab	2	TRUE			0.00177073	11336	2.4712e-07	289190	TRUE	1.39209e-05	0.00190701	21.6553	81.635	20.1051
rs28542561	T	C	T	C	-0.1753	0.072044	0.965	0.959395	FALSE	FALSE	FALSE	gen_samplesize_fix_head	15	23524802	0.384555	0.0828536	289190	outcome	TRUE	reported	textfile	15	23769949	0.0372	ebi-IPs91-GCST90274807	11774	2.45e-06	Interleukin-20 levels || id:ebi-IPs91-GCST90274807	TRUE	reported	MedicineITLab	2	TRUE			0.00188282	11774	2.61452e-06	289190	TRUE	8.76142e-06	0.00207582	24.4874	81.635	22.2064
rs34172193	A	G	A	G	-0.2175	-0.294874	0.02	0.0070213	FALSE	FALSE	FALSE	gen_samplesize_fix_head	6	112130399	0.122882	0.19113	289190	outcome	TRUE	reported	textfile	6	112451601	0.0488	ebi-IPs91-GCST90274807	10918	8.31e-06	Interleukin-20 levels || id:ebi-IPs91-GCST90274807	TRUE	reported	MedicineITLab	2	TRUE			0.00181646	10918	8.2306e-06	289190	TRUE	4.51501e-05	0.0018544	20.2803	81.635	19.8646
rs34691354	C	G	C	G	0.0651	0.0750188	0.6659	0.695076	FALSE	TRUE	FALSE	gen_samplesize_fix_head	18	77382479	0.0315203	0.0348853	289190	outcome	TRUE	reported	textfile	18	75094435	0.0143	ebi-IPs91-GCST90274807	11336	5.3e-06	Interleukin-20 levels || id:ebi-IPs91-GCST90274807	TRUE	reported	MedicineITLab	2	TRUE			0.00182521	11336	1.59907e-05	289190	TRUE	5.19613e-05	0.00188572	21.4131	81.635	20.7248
rs35508685	T	C	T	C	0.1688	0.059119	0.9672	0.982013	FALSE	FALSE	FALSE	gen_samplesize_fix_head	2	212376537	0.622456	0.12007	289190	outcome	TRUE	reported	textfile	2	213241261	0.0373	ebi-IPs91-GCST90274807	11782	6.03e-06	Interleukin-20 levels || id:ebi-IPs91-GCST90274807	TRUE	reported	MedicineITLab	2	TRUE			0.00173551	11782	8.3831e-07	289190	TRUE	1.44343e-05	0.00180786	21.3352	81.635	20.4799
rs383039	A	G	A	G	-0.0698	-0.0398648	0.2136	0.191494	FALSE	FALSE	FALSE	gen_samplesize_fix_head	1	242236068	0.325852	0.0405748	289190	outcome	TRUE	reported	textfile	1	242399370	0.0156	ebi-IPs91-GCST90274807	11783	7.66e-06	Interleukin-20 levels || id:ebi-IPs91-GCST90274807	TRUE	reported	MedicineITLab	2	TRUE			0.00169645	11783	3.33799e-06	289190	TRUE	2.78812e-05	0.00163676	19.3143	81.635	20.0199
rs61992201	T	G	T	G	0.0888	-0.0144224	0.1397	0.103358	FALSE	FALSE	FALSE	gen_samplesize_fix_head	14	48038150	0.783724	0.0525463	289190	outcome	TRUE	reported	textfile	14	48507353	0.0201	ebi-IPs91-GCST90274807	10267	9.97e-06	Interleukin-20 levels || id:ebi-IPs91-GCST90274807	TRUE	reported	MedicineITLab	2	TRUE			0.0018978	10267	2.60502e-07	289190	TRUE	1.7937e-05	0.00189541	19.4933	81.635	19.5179
rs72633862	T	G	T	G	-0.1722	-0.166287	0.0444	0.0416189	FALSE	FALSE	FALSE	gen_samplesize_fix_head	1	9686007	0.0419575	0.0817559	289190	outcome	TRUE	reported	textfile	1	9746065	0.0376	ebi-IPs91-GCST90274807	11774	4.65e-06	Interleukin-20 levels || id:ebi-IPs91-GCST90274807	TRUE	reported	MedicineITLab	2	TRUE			0.00177855	11774	1.43051e-05	289190	TRUE	4.39699e-05	0.00251626	29.6961	81.635	20.9745
rs72659995	T	C	T	C	-0.1232	-0.107506	0.9142	0.920047	FALSE	FALSE	FALSE	gen_samplesize_fix_head	14	20701703	0.0787408	0.0611515	289190	outcome	TRUE	reported	textfile	14	21169862	0.0267	ebi-IPs91-GCST90274807	11336	3.95e-06	Interleukin-20 levels || id:ebi-IPs91-GCST90274807	TRUE	reported	MedicineITLab	2	TRUE			0.001875	11336	1.06873e-05	289190	TRUE	2.87208e-05	0.00238111	27.0519	81.635	21.2911
rs73192044	A	G	A	G	-0.1066	-0.0661627	0.9032	0.89629	FALSE	FALSE	FALSE	gen_samplesize_fix_head	3	119712650	0.214937	0.0533526	289190	outcome	TRUE	reported	textfile	3	119431497	0.0237	ebi-IPs91-GCST90274807	11336	6.86e-06	Interleukin-20 levels || id:ebi-IPs91-GCST90274807	TRUE	reported	MedicineITLab	2	TRUE			0.0017818	11336	5.31781e-06	289190	TRUE	3.04682e-05	0.00198703	22.5658	81.635	20.231
rs114416525	A	G	A	G	0.2819	-0.150088	0.0142	0.00738184	FALSE	FALSE	FALSE	gen_samplesize_fix_head	3	100025807	0.418166	0.185384	289190	outcome	TRUE	reported	textfile	3	99744651	0.0619	ebi-IPs91-GCST90274809	11345	5.26e-06	Interleukin-22 receptor subunit alpha-1 levels || id:ebi-IPs91-GCST90274809	TRUE	reported	MedicineITLab	2	TRUE			0.0018251	11345	2.26655e-06	289190	TRUE	1.64351e-05	0.00222483	25.2925	81.635	20.74
rs11607326	A	T	A	T	-0.0919	-0.0661886	0.1246	0.0983488	FALSE	TRUE	FALSE	gen_samplesize_fix_head	11	83853392	0.217403	0.0536607	289190	outcome	TRUE	reported	textfile	11	83564435	0.0206	ebi-IPs91-GCST90274809	11345	8.15e-06	Interleukin-22 receptor subunit alpha-1 levels || id:ebi-IPs91-GCST90274809	TRUE	reported	MedicineITLab	2	TRUE			0.00175149	11345	5.26103e-06	289190	TRUE	3.54832e-05	0.00184241	20.937	81.635	19.902
rs117263973	A	G	A	G	0.3467	0.129548	0.0109	0.00598071	FALSE	FALSE	FALSE	gen_samplesize_fix_head	21	40923228	0.523904	0.203265	289190	outcome	TRUE	reported	textfile	21	42295154	0.0752	ebi-IPs91-GCST90274809	10858	4.02e-06	Interleukin-22 receptor subunit alpha-1 levels || id:ebi-IPs91-GCST90274809	TRUE	reported	MedicineITLab	2	TRUE			0.00195413	10858	1.40461e-06	289190	TRUE	1.06618e-05	0.00259182	28.2099	81.635	21.2555
rs117636462	A	G	A	G	0.3671	0.359411	0.9915	0.996876	FALSE	FALSE	FALSE	gen_samplesize_fix_head	20	16781178	0.173787	0.264246	289190	outcome	TRUE	reported	textfile	20	16761823	0.0828	ebi-IPs91-GCST90274809	10858	9.27e-06	Interleukin-22 receptor subunit alpha-1 levels || id:ebi-IPs91-GCST90274809	TRUE	reported	MedicineITLab	2	TRUE			0.00180739	10858	6.3971e-06	289190	TRUE	4.26898e-05	0.00227149	24.7154	81.635	19.6566
rs11777386	A	G	A	G	-0.1003	-0.0175295	0.0953	0.113591	FALSE	FALSE	FALSE	gen_samplesize_fix_head	8	51855115	0.728872	0.0505717	289190	outcome	TRUE	reported	textfile	8	52767675	0.0224	ebi-IPs91-GCST90274809	11779	7.55e-06	Interleukin-22 receptor subunit alpha-1 levels || id:ebi-IPs91-GCST90274809	TRUE	reported	MedicineITLab	2	TRUE			0.00169954	11779	4.15474e-07	289190	TRUE	1.5659e-05	0.00173472	20.4653	81.635	20.0496
rs12240324	A	G	A	G	0.2203	0.017416	0.9713	0.957318	FALSE	FALSE	FALSE	gen_samplesize_fix_head	10	44173889	0.830959	0.0815843	289190	outcome	TRUE	reported	textfile	10	44669337	0.047	ebi-IPs91-GCST90274809	11793	2.77e-06	Interleukin-22 receptor subunit alpha-1 levels || id:ebi-IPs91-GCST90274809	TRUE	reported	MedicineITLab	2	TRUE			0.00185983	11793	1.57581e-07	289190	TRUE	5.34828e-06	0.00270579	31.9905	81.635	21.9702
rs13169282	A	G	A	G	-0.0709	0.000124472	0.2216	0.185197	FALSE	FALSE	FALSE	gen_samplesize_fix_head	5	144877155	0.997582	0.0410694	289190	outcome	TRUE	reported	textfile	5	144256718	0.0158	ebi-IPs91-GCST90274809	11783	7.21e-06	Interleukin-22 receptor subunit alpha-1 levels || id:ebi-IPs91-GCST90274809	TRUE	reported	MedicineITLab	2	TRUE			0.0017063	11783	3.17634e-11	289190	TRUE	1.09955e-05	0.00173418	20.4659	81.635	20.1362
rs13257574	T	C	T	C	0.2714	0.181531	0.0167	0.009805	FALSE	FALSE	FALSE	gen_samplesize_fix_head	8	86473536	0.260766	0.161421	289190	outcome	TRUE	reported	textfile	8	87485765	0.0584	ebi-IPs91-GCST90274809	11306	3.36e-06	Interleukin-22 receptor subunit alpha-1 levels || id:ebi-IPs91-GCST90274809	TRUE	reported	MedicineITLab	2	TRUE			0.00190692	11306	4.3732e-06	289190	TRUE	1.42964e-05	0.00241909	27.4117	81.635	21.597
rs143949731	T	C	T	C	0.1655	-0.0758947	0.0384	0.0178239	FALSE	FALSE	FALSE	gen_samplesize_fix_head	18	24753748	0.518371	0.11751	289190	outcome	TRUE	reported	textfile	18	22333712	0.0366	ebi-IPs91-GCST90274809	11782	6.13e-06	Interleukin-22 receptor subunit alpha-1 levels || id:ebi-IPs91-GCST90274809	TRUE	reported	MedicineITLab	2	TRUE			0.00173275	11782	1.44242e-06	289190	TRUE	1.68312e-05	0.00202279	23.8768	81.635	20.4472
rs1473089	A	C	A	C	0.2679	0.328305	0.0253	0.0026695	FALSE	FALSE	FALSE	gen_samplesize_fix_head	4	26141460	0.32363	0.332621	289190	outcome	TRUE	reported	textfile	4	26143082	0.0561	ebi-IPs91-GCST90274809	10916	1.79e-06	Interleukin-22 receptor subunit alpha-1 levels || id:ebi-IPs91-GCST90274809	TRUE	reported	MedicineITLab	2	TRUE			0.00208511	10916	3.36879e-06	289190	TRUE	6.86913e-06	0.0035397	38.7696	81.635	22.8045
rs17256492	T	C	T	C	-0.0751	0.0401142	0.7694	0.840718	FALSE	FALSE	FALSE	gen_samplesize_fix_head	14	61928189	0.357084	0.0435581	289190	outcome	TRUE	reported	textfile	14	62394907	0.0162	ebi-IPs91-GCST90274809	11345	3.56e-06	Interleukin-22 receptor subunit alpha-1 levels || id:ebi-IPs91-GCST90274809	TRUE	reported	MedicineITLab	2	TRUE			0.00189104	11345	2.93276e-06	289190	TRUE	1.25999e-05	0.00200134	22.7467	81.635	21.4907
rs187050106	T	C	T	C	0.4278	0.230307	0.0081	0.00342824	FALSE	FALSE	FALSE	gen_samplesize_fix_head	13	55632681	0.418611	0.28474	289190	outcome	TRUE	reported	textfile	13	56206816	0.0964	ebi-IPs91-GCST90274809	8488	9.09e-06	Interleukin-22 receptor subunit alpha-1 levels || id:ebi-IPs91-GCST90274809	TRUE	reported	MedicineITLab	2	TRUE			0.00231536	8488	2.26223e-06	289190	TRUE	2.27994e-05	0.00294079	25.0292	81.635	19.6937
rs187651556	T	C	T	C	-0.3827	0.0551315	0.9838	0.999376	FALSE	FALSE	FALSE	gen_samplesize_fix_head	1	29158275	0.935074	0.676767	289190	outcome	TRUE	reported	textfile	1	29484787	0.0859	ebi-IPs91-GCST90274809	6752	8.38e-06	Interleukin-22 receptor subunit alpha-1 levels || id:ebi-IPs91-GCST90274809	TRUE	reported	MedicineITLab	2	TRUE			0.00293192	6752	2.29478e-08	289190	TRUE	1.13715e-05	0.00466841	31.6595	81.635	19.8486
rs3181361	T	C	T	C	0.27	0.177889	0.0163	0.0101186	FALSE	FALSE	FALSE	gen_samplesize_fix_head	9	114905169	0.257839	0.157214	289190	outcome	TRUE	reported	textfile	9	117667449	0.0582	ebi-IPs91-GCST90274809	11345	3.5e-06	Interleukin-22 receptor subunit alpha-1 levels || id:ebi-IPs91-GCST90274809	TRUE	reported	MedicineITLab	2	TRUE			0.00189378	11345	4.42725e-06	289190	TRUE	1.49558e-05	0.0023378	26.5798	81.635	21.5219
rs4466	A	G	A	G	0.0906	-0.0112413	0.1324	0.200239	FALSE	FALSE	FALSE	gen_samplesize_fix_head	22	35327838	0.779469	0.0401461	289190	outcome	TRUE	reported	textfile	22	35723831	0.0203	ebi-IPs91-GCST90274809	11792	8.08e-06	Interleukin-22 receptor subunit alpha-1 levels || id:ebi-IPs91-GCST90274809	TRUE	reported	MedicineITLab	2	TRUE			0.00168662	11792	2.71123e-07	289190	TRUE	1.57492e-05	0.00188579	22.2755	81.635	19.9189
rs4811167	T	C	T	C	0.0632	0.079951	0.5504	0.574272	FALSE	FALSE	FALSE	gen_samplesize_fix_head	20	51385215	0.0134023	0.0323309	289190	outcome	TRUE	reported	textfile	20	50001752	0.0134	ebi-IPs91-GCST90274809	11793	2.4e-06	Interleukin-22 receptor subunit alpha-1 levels || id:ebi-IPs91-GCST90274809	TRUE	reported	MedicineITLab	2	TRUE			0.00188302	11793	2.11457e-05	289190	TRUE	3.59564e-05	0.00197683	23.3549	81.635	22.2446
rs56282088	A	G	A	G	0.2815	0.0541238	0.0165	0.0025902	FALSE	FALSE	FALSE	gen_samplesize_fix_head	8	80590101	0.849079	0.284423	289190	outcome	TRUE	reported	textfile	8	81502336	0.0571	ebi-IPs91-GCST90274809	10919	8.23e-07	Interleukin-22 receptor subunit alpha-1 levels || id:ebi-IPs91-GCST90274809	TRUE	reported	MedicineITLab	2	TRUE			0.00222134	10919	1.25218e-07	289190	TRUE	1.57759e-06	0.00257185	28.1492	81.635	24.3044
rs75590335	A	G	A	G	0.1722	0.112771	0.0376	0.0454084	FALSE	FALSE	FALSE	gen_samplesize_fix_head	4	156110593	0.15339	0.07899	289190	outcome	TRUE	reported	textfile	4	157031745	0.037	ebi-IPs91-GCST90274809	11345	3.25e-06	Interleukin-22 receptor subunit alpha-1 levels || id:ebi-IPs91-GCST90274809	TRUE	reported	MedicineITLab	2	TRUE			0.00190593	11345	7.04802e-06	289190	TRUE	1.81603e-05	0.00214605	24.395	81.635	21.6602
rs78594373	T	C	T	C	-0.1271	-0.0606056	0.0671	0.0453482	FALSE	FALSE	FALSE	gen_samplesize_fix_head	2	85092921	0.424461	0.0758798	289190	outcome	TRUE	reported	textfile	2	85320044	0.0273	ebi-IPs91-GCST90274809	11767	3.23e-06	Interleukin-22 receptor subunit alpha-1 levels || id:ebi-IPs91-GCST90274809	TRUE	reported	MedicineITLab	2	TRUE			0.00183897	11767	2.20593e-06	289190	TRUE	1.0614e-05	0.00202245	23.8424	81.635	21.6753
rs79229049	A	T	A	T	-0.2102	0.15024	0.9695	0.982599	FALSE	TRUE	FALSE	gen_samplesize_fix_head	7	81525425	0.212411	0.120485	289190	outcome	TRUE	reported	textfile	7	81154741	0.0412	ebi-IPs91-GCST90274809	11781	3.36e-07	Interleukin-22 receptor subunit alpha-1 levels || id:ebi-IPs91-GCST90274809	TRUE	reported	MedicineITLab	2	TRUE			0.00220498	11781	5.37678e-06	289190	TRUE	2.0103e-06	0.00261302	30.8594	81.635	26.0298

## Sheet: TableS3
MR results of immune cell phenotypes
id.exposure	id.outcome	outcome	exposure	method	nsnp	b	se	pval	lo_ci	up_ci	or	or_lci95	or_uci95
ebi-a-GCST90001598	fix_head	outcome	CD4-CD8- T cell Absolute Count	Inverse variance weighted	20	-0.151242	0.057356	0.00836678	-0.26366	-0.0388242	0.85964	0.768235	0.96192
ebi-a-GCST90001598	fix_head	outcome	CD4-CD8- T cell Absolute Count	MR Egger	20	-0.28087	0.126027	0.0388226	-0.527883	-0.0338566	0.755127	0.589852	0.96671
ebi-a-GCST90001598	fix_head	outcome	CD4-CD8- T cell Absolute Count	Weighted median	20	-0.117412	0.0798434	0.141419	-0.273905	0.0390813	0.889219	0.760404	1.03986
ebi-a-GCST90001598	fix_head	outcome	CD4-CD8- T cell Absolute Count	Weighted mode	20	-0.169491	0.127203	0.198473	-0.418809	0.0798261	0.844094	0.65783	1.0831
ebi-a-GCST90001627	fix_head	outcome	HLA DR+ CD8+ T cell Absolute Count	Inverse variance weighted	34	-0.0641399	0.0244535	0.00871759	-0.112069	-0.0162111	0.937874	0.893983	0.98392
ebi-a-GCST90001627	fix_head	outcome	HLA DR+ CD8+ T cell Absolute Count	MR Egger	34	-0.0764916	0.0341385	0.0321204	-0.143403	-0.00958012	0.926361	0.866405	0.990466
ebi-a-GCST90001627	fix_head	outcome	HLA DR+ CD8+ T cell Absolute Count	Weighted median	34	-0.0652904	0.0343615	0.0574193	-0.132639	0.00205807	0.936795	0.875781	1.00206
ebi-a-GCST90001627	fix_head	outcome	HLA DR+ CD8+ T cell Absolute Count	Weighted mode	34	-0.0716448	0.0305971	0.0253909	-0.131615	-0.0116745	0.930861	0.876678	0.988393
ebi-a-GCST90001753	fix_head	outcome	CD20 on IgD- CD24- B cell	Inverse variance weighted	26	-0.0992697	0.0364334	0.00643625	-0.170679	-0.0278602	0.905498	0.843092	0.972524
ebi-a-GCST90001753	fix_head	outcome	CD20 on IgD- CD24- B cell	MR Egger	26	-0.11644	0.049913	0.028366	-0.21427	-0.0186108	0.890083	0.807131	0.981561
ebi-a-GCST90001753	fix_head	outcome	CD20 on IgD- CD24- B cell	Weighted median	26	-0.0290188	0.0605053	0.631506	-0.147609	0.0895715	0.971398	0.862768	1.09371
ebi-a-GCST90001753	fix_head	outcome	CD20 on IgD- CD24- B cell	Weighted mode	26	-0.0595046	0.0565564	0.302804	-0.170355	0.0513459	0.942231	0.843365	1.05269
ebi-a-GCST90001896	fix_head	outcome	CD28 on CD28+ CD45RA+ CD8+ T cell	Inverse variance weighted	15	-0.111281	0.0374071	0.00293109	-0.184599	-0.0379635	0.894687	0.831437	0.962748
ebi-a-GCST90001896	fix_head	outcome	CD28 on CD28+ CD45RA+ CD8+ T cell	MR Egger	15	-0.109035	0.0557573	0.0723623	-0.218319	0.000249418	0.896699	0.803869	1.00025
ebi-a-GCST90001896	fix_head	outcome	CD28 on CD28+ CD45RA+ CD8+ T cell	Weighted median	15	-0.0983123	0.0529148	0.0631783	-0.202025	0.00540075	0.906366	0.817074	1.00542
ebi-a-GCST90001896	fix_head	outcome	CD28 on CD28+ CD45RA+ CD8+ T cell	Weighted mode	15	-0.126191	0.0503204	0.0250885	-0.224819	-0.0275626	0.881447	0.798661	0.972814
ebi-a-GCST90001966	fix_head	outcome	FSC-A on granulocyte	Inverse variance weighted	20	-0.101229	0.0368773	0.00605047	-0.173509	-0.0289499	0.903726	0.84071	0.971465
ebi-a-GCST90001966	fix_head	outcome	FSC-A on granulocyte	MR Egger	20	-0.0992306	0.0566744	0.0969883	-0.210312	0.0118512	0.905534	0.810331	1.01192
ebi-a-GCST90001966	fix_head	outcome	FSC-A on granulocyte	Weighted median	20	-0.0857783	0.0562381	0.127192	-0.196005	0.0244483	0.917798	0.822008	1.02475
ebi-a-GCST90001966	fix_head	outcome	FSC-A on granulocyte	Weighted mode	20	-0.09501	0.0490737	0.0678796	-0.191194	0.00117438	0.909364	0.825972	1.00118
ebi-a-GCST90001988	fix_head	outcome	HLA DR on CD14+ CD16- monocyte	Inverse variance weighted	22	0.0966513	0.0352399	0.0060943	0.027581	0.165722	1.10148	1.02796	1.18024
ebi-a-GCST90001988	fix_head	outcome	HLA DR on CD14+ CD16- monocyte	MR Egger	22	0.0558354	0.067966	0.421036	-0.077378	0.189049	1.05742	0.92554	1.2081
ebi-a-GCST90001988	fix_head	outcome	HLA DR on CD14+ CD16- monocyte	Weighted median	22	0.112903	0.0418965	0.0070428	0.0307861	0.19502	1.11952	1.03126	1.21534
ebi-a-GCST90001988	fix_head	outcome	HLA DR on CD14+ CD16- monocyte	Weighted mode	22	0.110229	0.0384639	0.00925382	0.0348396	0.185618	1.11653	1.03545	1.20396
ebi-a-GCST90001991	fix_head	outcome	HLA DR on CD14+ monocyte	Inverse variance weighted	21	0.102475	0.0363578	0.00482456	0.0312139	0.173737	1.10791	1.03171	1.18974
ebi-a-GCST90001991	fix_head	outcome	HLA DR on CD14+ monocyte	MR Egger	21	0.0582	0.0708132	0.421339	-0.0805939	0.196994	1.05993	0.922568	1.21774
ebi-a-GCST90001991	fix_head	outcome	HLA DR on CD14+ monocyte	Weighted median	21	0.116624	0.0460791	0.0113755	0.0263087	0.206939	1.1237	1.02666	1.22991
ebi-a-GCST90001991	fix_head	outcome	HLA DR on CD14+ monocyte	Weighted mode	21	0.112888	0.042183	0.0145153	0.0302092	0.195567	1.11951	1.03067	1.216

## Sheet: TableS4
MR results of circulating inflammatory factors
id.exposure	id.outcome	outcome	exposure	method	nsnp	b	se	pval	lo_ci	up_ci	or	or_lci95	or_uci95
ebi-IPs91-GCST90274764	gen_samplesize_fix_head	outcome	Eotaxin levels	Inverse variance weighted	28	0.23027	0.0862368	0.00758044	0.0612461	0.399294	1.25894	1.06316	1.49077
ebi-IPs91-GCST90274764	gen_samplesize_fix_head	outcome	Eotaxin levels	MR Egger	28	0.0503791	0.164053	0.761221	-0.271165	0.371923	1.05167	0.762491	1.45052
ebi-IPs91-GCST90274764	gen_samplesize_fix_head	outcome	Eotaxin levels	Weighted median	28	0.295763	0.133522	0.0267541	0.0340598	0.557467	1.34415	1.03465	1.74624
ebi-IPs91-GCST90274764	gen_samplesize_fix_head	outcome	Eotaxin levels	Weighted mode	28	0.254342	0.207439	0.230746	-0.152238	0.660922	1.28961	0.858783	1.93658
ebi-IPs91-GCST90274807	gen_samplesize_fix_head	outcome	Interleukin-20 levels	Inverse variance weighted	23	0.339393	0.131243	0.00970998	0.0821568	0.596629	1.40409	1.08563	1.81599
ebi-IPs91-GCST90274807	gen_samplesize_fix_head	outcome	Interleukin-20 levels	MR Egger	23	-0.204839	0.256028	0.432632	-0.706654	0.296977	0.814779	0.493292	1.34578
ebi-IPs91-GCST90274807	gen_samplesize_fix_head	outcome	Interleukin-20 levels	Weighted median	23	0.308304	0.163722	0.0596878	-0.0125914	0.629199	1.36111	0.987488	1.87611
ebi-IPs91-GCST90274807	gen_samplesize_fix_head	outcome	Interleukin-20 levels	Weighted mode	23	0.258535	0.248445	0.309358	-0.228418	0.745488	1.29503	0.795792	2.10747
ebi-IPs91-GCST90274809	gen_samplesize_fix_head	outcome	Interleukin-22 receptor subunit alpha-1 levels	Inverse variance weighted	20	0.25675	0.130473	0.0490853	0.00102418	0.512477	1.29272	1.00102	1.66942
ebi-IPs91-GCST90274809	gen_samplesize_fix_head	outcome	Interleukin-22 receptor subunit alpha-1 levels	MR Egger	20	0.210196	0.263695	0.435772	-0.306647	0.727038	1.23392	0.735911	2.06894
ebi-IPs91-GCST90274809	gen_samplesize_fix_head	outcome	Interleukin-22 receptor subunit alpha-1 levels	Weighted median	20	0.178646	0.187679	0.341164	-0.189205	0.546497	1.1956	0.827616	1.72719
ebi-IPs91-GCST90274809	gen_samplesize_fix_head	outcome	Interleukin-22 receptor subunit alpha-1 levels	Weighted mode	20	0.271524	0.304813	0.384185	-0.325911	0.868958	1.31196	0.72187	2.38442

## Sheet: TableS5
Cochran' s Q test of immune cell phenotypes
id.exposure	id.outcome	outcome	exposure	method	Q	Q_df	Q_pval
ebi-a-GCST90001598	fix_head	outcome	CD4-CD8- T cell Absolute Count	MR Egger	17.7218	18	0.474118
ebi-a-GCST90001598	fix_head	outcome	CD4-CD8- T cell Absolute Count	Inverse variance weighted	19.0551	19	0.453307
ebi-a-GCST90001627	fix_head	outcome	HLA DR+ CD8+ T cell Absolute Count	MR Egger	28.9083	32	0.623816
ebi-a-GCST90001627	fix_head	outcome	HLA DR+ CD8+ T cell Absolute Count	Inverse variance weighted	29.1772	33	0.658023
ebi-a-GCST90001753	fix_head	outcome	CD20 on IgD- CD24- B cell	MR Egger	19.3477	24	0.733203
ebi-a-GCST90001753	fix_head	outcome	CD20 on IgD- CD24- B cell	Inverse variance weighted	19.601	25	0.767431
ebi-a-GCST90001896	fix_head	outcome	CD28 on CD28+ CD45RA+ CD8+ T cell	MR Egger	13.0097	13	0.447062
ebi-a-GCST90001896	fix_head	outcome	CD28 on CD28+ CD45RA+ CD8+ T cell	Inverse variance weighted	13.0127	14	0.525526
ebi-a-GCST90001966	fix_head	outcome	FSC-A on granulocyte	MR Egger	13.8071	18	0.741574
ebi-a-GCST90001966	fix_head	outcome	FSC-A on granulocyte	Inverse variance weighted	13.8093	19	0.794692
ebi-a-GCST90001988	fix_head	outcome	HLA DR on CD14+ CD16- monocyte	MR Egger	22.8449	20	0.296474
ebi-a-GCST90001988	fix_head	outcome	HLA DR on CD14+ CD16- monocyte	Inverse variance weighted	23.4134	21	0.322337
ebi-a-GCST90001991	fix_head	outcome	HLA DR on CD14+ monocyte	MR Egger	21.9545	19	0.286525
ebi-a-GCST90001991	fix_head	outcome	HLA DR on CD14+ monocyte	Inverse variance weighted	22.5732	20	0.310233

## Sheet: TableS6
Cochran' s Q test of circulating inflammatory factors
id.exposure	id.outcome	outcome	exposure	method	Q	Q_df	Q_pval
ebi-IPs91-GCST90274764	gen_samplesize_fix_head	outcome	Eotaxin levels	MR Egger	25.6347	26	0.483319
ebi-IPs91-GCST90274764	gen_samplesize_fix_head	outcome	Eotaxin levels	Inverse variance weighted	27.2895	27	0.448261
ebi-IPs91-GCST90274807	gen_samplesize_fix_head	outcome	Interleukin-20 levels	MR Egger	24.8637	21	0.253116
ebi-IPs91-GCST90274807	gen_samplesize_fix_head	outcome	Interleukin-20 levels	Inverse variance weighted	31.6874	22	0.0828832
ebi-IPs91-GCST90274809	gen_samplesize_fix_head	outcome	Interleukin-22 receptor subunit alpha-1 levels	MR Egger	16.5913	18	0.551352
ebi-IPs91-GCST90274809	gen_samplesize_fix_head	outcome	Interleukin-22 receptor subunit alpha-1 levels	Inverse variance weighted	16.6326	19	0.614745

## Sheet: TableS7
Horizontal Pleiotropy of immune cell phenotypes
id.exposure	id.outcome	outcome	exposure	egger_intercept	se	pval
ebi-a-GCST90001598	fix_head	outcome	CD4-CD8- T cell Absolute Count	0.0252976	0.0219084	0.263315
ebi-a-GCST90001627	fix_head	outcome	HLA DR+ CD8+ T cell Absolute Count	0.00580356	0.0111928	0.60767
ebi-a-GCST90001753	fix_head	outcome	CD20 on IgD- CD24- B cell	0.00657361	0.0130611	0.619344
ebi-a-GCST90001896	fix_head	outcome	CD28 on CD28+ CD45RA+ CD8+ T cell	-0.00112336	0.0206697	0.957484
ebi-a-GCST90001966	fix_head	outcome	FSC-A on granulocyte	-0.000823713	0.0177362	0.963469
ebi-a-GCST90001988	fix_head	outcome	HLA DR on CD14+ CD16- monocyte	0.0168437	0.0238749	0.488638
ebi-a-GCST90001991	fix_head	outcome	HLA DR on CD14+ monocyte	0.0177465	0.0242529	0.473264

## Sheet: TableS8
Horizontal Pleiotropy of circulating inflammatory factors
id.exposure	id.outcome	outcome	exposure	egger_intercept	se	pval
ebi-IPs91-GCST90274764	gen_samplesize_fix_head	outcome	Eotaxin levels	0.0245796	0.0191073	0.209642
ebi-IPs91-GCST90274807	gen_samplesize_fix_head	outcome	Interleukin-20 levels	0.0801576	0.0333892	0.02571
ebi-IPs91-GCST90274809	gen_samplesize_fix_head	outcome	Interleukin-22 receptor subunit alpha-1 levels	0.0063033	0.0310266	0.84129

## Sheet: TableS9
Reverse MR results of immune cell phenotypes
id.exposure	id.outcome	outcome	exposure	method	nsnp	b	se	pval	lo_ci	up_ci	or	or_lci95	or_uci95
finngen_R9_C3_BLADDER_EXALLC	ebi-a-GCST90001598	CD4-CD8- T cell Absolute Count	Malignant neoplasm of bladder (controls excluding all cancers)	Inverse variance weighted	29	-0.0291743	0.0230792	0.206196	-0.0744095	0.0160609	0.971247	0.928292	1.01619
finngen_R9_C3_BLADDER_EXALLC	ebi-a-GCST90001627	HLA DR+ CD8+ T cell Absolute Count	Malignant neoplasm of bladder (controls excluding all cancers)	Inverse variance weighted	29	0.00233506	0.0242312	0.92323	-0.0451581	0.0498282	1.00234	0.955846	1.05109
finngen_R9_C3_BLADDER_EXALLC	ebi-a-GCST90001753	CD20 on IgD- CD24- B cell	Malignant neoplasm of bladder (controls excluding all cancers)	Inverse variance weighted	29	0.018458	0.0247228	0.455306	-0.0299987	0.0669146	1.01863	0.970447	1.0692
finngen_R9_C3_BLADDER_EXALLC	ebi-a-GCST90001896	CD28 on CD28+ CD45RA+ CD8+ T cell	Malignant neoplasm of bladder (controls excluding all cancers)	Inverse variance weighted	29	0.00721508	0.0275131	0.793135	-0.0467105	0.0611407	1.00724	0.954364	1.06305
finngen_R9_C3_BLADDER_EXALLC	ebi-a-GCST90001966	FSC-A on granulocyte	Malignant neoplasm of bladder (controls excluding all cancers)	Inverse variance weighted	29	-0.00864616	0.0280022	0.757498	-0.0635304	0.0462381	0.991391	0.938446	1.04732
finngen_R9_C3_BLADDER_EXALLC	ebi-a-GCST90001988	HLA DR on CD14+ CD16- monocyte	Malignant neoplasm of bladder (controls excluding all cancers)	Inverse variance weighted	29	0.0287996	0.0284358	0.311158	-0.0269345	0.0845337	1.02922	0.973425	1.08821
finngen_R9_C3_BLADDER_EXALLC	ebi-a-GCST90001991	HLA DR on CD14+ monocyte	Malignant neoplasm of bladder (controls excluding all cancers)	Inverse variance weighted	29	0.029687	0.0281251	0.291181	-0.0254382	0.0848121	1.03013	0.974883	1.08851
finngen_R9_C3_BLADDER_EXALLC	ebi-a-GCST90001598	CD4-CD8- T cell Absolute Count	Malignant neoplasm of bladder (controls excluding all cancers)	MR Egger	29	-0.0683613	0.0363692	0.0709883	-0.139645	0.00292226	0.933923	0.869667	1.00293
finngen_R9_C3_BLADDER_EXALLC	ebi-a-GCST90001627	HLA DR+ CD8+ T cell Absolute Count	Malignant neoplasm of bladder (controls excluding all cancers)	MR Egger	29	0.00495336	0.0381733	0.897718	-0.0698663	0.079773	1.00497	0.932519	1.08304
finngen_R9_C3_BLADDER_EXALLC	ebi-a-GCST90001753	CD20 on IgD- CD24- B cell	Malignant neoplasm of bladder (controls excluding all cancers)	MR Egger	29	0.0170176	0.0392776	0.668264	-0.0599664	0.0940016	1.01716	0.941796	1.09856
finngen_R9_C3_BLADDER_EXALLC	ebi-a-GCST90001896	CD28 on CD28+ CD45RA+ CD8+ T cell	Malignant neoplasm of bladder (controls excluding all cancers)	MR Egger	29	0.0440657	0.0436861	0.322079	-0.0415592	0.129691	1.04505	0.959293	1.13848
finngen_R9_C3_BLADDER_EXALLC	ebi-a-GCST90001966	FSC-A on granulocyte	Malignant neoplasm of bladder (controls excluding all cancers)	MR Egger	29	-0.0123848	0.0445116	0.78295	-0.0996274	0.0748579	0.987692	0.905175	1.07773
finngen_R9_C3_BLADDER_EXALLC	ebi-a-GCST90001988	HLA DR on CD14+ CD16- monocyte	Malignant neoplasm of bladder (controls excluding all cancers)	MR Egger	29	0.0362366	0.0458649	0.43637	-0.0536586	0.126132	1.0369	0.947756	1.13443
finngen_R9_C3_BLADDER_EXALLC	ebi-a-GCST90001991	HLA DR on CD14+ monocyte	Malignant neoplasm of bladder (controls excluding all cancers)	MR Egger	29	0.0336461	0.0453904	0.464935	-0.0553191	0.122611	1.03422	0.946183	1.13044
finngen_R9_C3_BLADDER_EXALLC	ebi-a-GCST90001598	CD4-CD8- T cell Absolute Count	Malignant neoplasm of bladder (controls excluding all cancers)	Weighted median	29	-0.0446907	0.0357127	0.210791	-0.114688	0.0253063	0.956293	0.891645	1.02563
finngen_R9_C3_BLADDER_EXALLC	ebi-a-GCST90001627	HLA DR+ CD8+ T cell Absolute Count	Malignant neoplasm of bladder (controls excluding all cancers)	Weighted median	29	-0.00261897	0.0362476	0.942401	-0.0736643	0.0684263	0.997384	0.928984	1.07082
finngen_R9_C3_BLADDER_EXALLC	ebi-a-GCST90001753	CD20 on IgD- CD24- B cell	Malignant neoplasm of bladder (controls excluding all cancers)	Weighted median	29	0.0165973	0.0392275	0.67222	-0.0602886	0.0934831	1.01674	0.941493	1.09799
finngen_R9_C3_BLADDER_EXALLC	ebi-a-GCST90001896	CD28 on CD28+ CD45RA+ CD8+ T cell	Malignant neoplasm of bladder (controls excluding all cancers)	Weighted median	29	0.0378849	0.0405485	0.350144	-0.0415902	0.11736	1.03861	0.959263	1.12452
finngen_R9_C3_BLADDER_EXALLC	ebi-a-GCST90001966	FSC-A on granulocyte	Malignant neoplasm of bladder (controls excluding all cancers)	Weighted median	29	0.000270492	0.0423173	0.9949	-0.0826713	0.0832123	1.00027	0.920654	1.08677
finngen_R9_C3_BLADDER_EXALLC	ebi-a-GCST90001988	HLA DR on CD14+ CD16- monocyte	Malignant neoplasm of bladder (controls excluding all cancers)	Weighted median	29	0.0338426	0.0390303	0.385895	-0.0426568	0.110342	1.03442	0.95824	1.11666
finngen_R9_C3_BLADDER_EXALLC	ebi-a-GCST90001991	HLA DR on CD14+ monocyte	Malignant neoplasm of bladder (controls excluding all cancers)	Weighted median	29	0.0288184	0.0398754	0.469858	-0.0493375	0.106974	1.02924	0.95186	1.11291
finngen_R9_C3_BLADDER_EXALLC	ebi-a-GCST90001598	CD4-CD8- T cell Absolute Count	Malignant neoplasm of bladder (controls excluding all cancers)	Weighted mode	29	-0.0288891	0.0374285	0.446671	-0.102249	0.0444708	0.971524	0.902805	1.04547
finngen_R9_C3_BLADDER_EXALLC	ebi-a-GCST90001627	HLA DR+ CD8+ T cell Absolute Count	Malignant neoplasm of bladder (controls excluding all cancers)	Weighted mode	29	-0.001451	0.0378851	0.96972	-0.0757058	0.0728038	0.99855	0.927089	1.07552
finngen_R9_C3_BLADDER_EXALLC	ebi-a-GCST90001753	CD20 on IgD- CD24- B cell	Malignant neoplasm of bladder (controls excluding all cancers)	Weighted mode	29	0.0287598	0.0385776	0.462179	-0.0468523	0.104372	1.02918	0.954228	1.11001
finngen_R9_C3_BLADDER_EXALLC	ebi-a-GCST90001896	CD28 on CD28+ CD45RA+ CD8+ T cell	Malignant neoplasm of bladder (controls excluding all cancers)	Weighted mode	29	0.0617083	0.0480793	0.209849	-0.0325272	0.155944	1.06365	0.967996	1.16876
finngen_R9_C3_BLADDER_EXALLC	ebi-a-GCST90001966	FSC-A on granulocyte	Malignant neoplasm of bladder (controls excluding all cancers)	Weighted mode	29	0.00383037	0.0436454	0.930691	-0.0817145	0.0893753	1.00384	0.921535	1.09349
finngen_R9_C3_BLADDER_EXALLC	ebi-a-GCST90001988	HLA DR on CD14+ CD16- monocyte	Malignant neoplasm of bladder (controls excluding all cancers)	Weighted mode	29	0.04146	0.0548591	0.456108	-0.0660638	0.148984	1.04233	0.936071	1.16065
finngen_R9_C3_BLADDER_EXALLC	ebi-a-GCST90001991	HLA DR on CD14+ monocyte	Malignant neoplasm of bladder (controls excluding all cancers)	Weighted mode	29	0.020915	0.060447	0.731926	-0.0975612	0.139391	1.02114	0.907047	1.14957

[truncated: 1 more sheets: TableS10]
